# Supplementary material for: Transcriptome analysis of intraspecific competition in Arabidopsis thaliana reveals organ-specific signatures related to nutrient acquisition and general stress response pathways
Source: BMC Plant Biol. 2012 Nov 29;12:227. doi: 10.1186/1471-2229-12-227 (PMC3536592; doi:10.1186/1471-2229-12-227)
Supplement: Additional file 1 — List of genes induced or repressed by competition. This Excel table contains a list of genes significantly regulated by competition in Arabidopsis leaves. Genes have an expression ratio (log2) ≥0.59 or ≤−0.59 and a FDR <0.1. [file 1471-2229-12-227-S1.xls]

## Sheet: leaf data
Additional file 3. List of genes significantly regulated by competition in Arabidopsis leaves
AGI code	CATMA probe	Ratio (log2)	FDR	Short description
At4g14130	CATMA4a14375	2.03058	0.0214502	XTR7 (XYLOGLUCAN ENDOTRANSGLYCOSYLASE 7); hydrolase, acting on glycosyl bonds
At3g01190	CATMA3a00185	1.94653	0.0909827	peroxidase 27 (PER27) (P27) (PRXR7)
At2g18050	CATMA2a16715	1.84433	0.0439599	HIS1-3 (HISTONE H1-3); DNA binding
At4g32280	CATMA4a33990	1.79149	0.0223431	IAA29 (indoleacetic acid-induced protein 29); transcription factor
At4g27860	CATMA4a29500	1.76708	0.0985557	integral membrane family protein
At4g35770	CATMA4a37425	1.76375	0.0294457	SEN1 (DARK INDUCIBLE 1)
At2g05540	CATMA2a04310	1.67947	0.0187376	glycine-rich protein
At3g28270	CATMA3a28100	1.67872	0.0885537	expressed protein
At1g69490	CATMA1a58800	1.64662	0.0100897	NAP (NAC-LIKE, ACTIVATED BY AP3/PI); transcription factor
At4g15440	CATMA4a16160	1.59783	0.079413	HPL1 (HYDROPEROXIDE LYASE 1); heme binding / iron ion binding / monooxygenase
At3g05690	CATMA3a04745	1.56903	0.0201825	ATHAP2B/HAP2B/UNE8 (HEME ACTIVATOR PROTEIN (YEAST) HOMOLOG 2B); transcription factor
At1g02340	CATMA1a01330	1.56742	0.038122	HFR1 (LONG HYPOCOTYL IN FAR-RED); DNA binding / transcription factor
At3g55970	CATMA3a48940	1.52353	0.0780942	oxidoreductase, 2OG-Fe(II) oxygenase family protein
At5g15500	CATMA5a13750	1.43052	0.0682521	ankyrin repeat family protein
At5g47370	CATMA5a43320	1.32448	0.0122454	HAT2; transcription factor
At3g20810	CATMA3a20550	1.27072	0.0350234	transcription factor jumonji (jmjC) domain-containing protein
At1g15380	CATMA1a14400	1.25976	0.0705305	lactoylglutathione lyase family protein / glyoxalase I family protein
At4g38540	CATMA4a40036	1.25604	0.0126593	monooxygenase, putative (MO2)
At1g64660	CATMA1a53980	1.2549	0.0100897	ATMGL; catalytic/ methionine gamma-lyase
At1g08230	CATMA1a07220	1.24414	0.0667406	amino acid transporter family protein
At4g33040	CATMA4a34780	1.17866	0.0827638	glutaredoxin family protein
At1g56150	CATMA1a47250	1.15141	0.0526831	auxin-responsive family protein
At4g27450	CATMA4a29020	1.13121	0.0316663	expressed protein
At1g02850	CATMA1a01780	1.13105	0.0350234	glycosyl hydrolase family 1 protein
At5g53420	CATMA5a49310	1.10725	0.0437168	expressed protein
At1g52000	CATMA1b43120	1.09672	0.0212777	jacalin lectin family protein
At3g14990	CATMA3a14340	1.07322	0.0127895	4-methyl-5(b-hydroxyethyl)-thiazole monophosphate biosynthesis protein, putative
At2g40610	CATMA2a38930	1.07027	0.0316663	ATEXPA8 (ARABIDOPSIS THALIANA EXPANSIN A8)
At2g28190	CATMA2a26583	1.06863	0.0529671	CSD2 (COPPER/ZINC SUPEROXIDE DISMUTASE 2); copper, zinc superoxide dismutase
At1g62810	CATMA1a51930	1.05638	0.0424643	copper amine oxidase, putative
At1g31820	CATMA1a30080	1.04368	0.0575216	amino acid permease family protein
At3g63210	CATMA3a56400	1.02228	0.0201825	MARD1 (MEDIATOR OF ABA-REGULATED DORMANCY 1)
At2g33810	CATMA2a32005	1.01381	0.0901589	SPL3 (SQUAMOSA PROMOTER BINDING PROTEIN-LIKE 3); transcription factor
At3g24927	CATMA3a24830	1.01048	0.0212777	expressed protein
At1g75830	CATMA1a65113	1.00186	0.0936297	LCR67/PDF1.1 (Low-molecular-weight cysteine-rich 67)
At1g07090	CATMA1a06160	0.998594	0.0276708	expressed protein
At1g52410	CATMA1a43460	0.993775	0.0443096	TSA1 (TSK-ASSOCIATING PROTEIN 1); calcium ion binding / protein binding
At1g03550	CATMA1a02440	0.989033	0.0439599	secretory carrier membrane protein (SCAMP) family protein
At5g62670	CATMA5a58260	0.988802	0.0140261	AHA11 (ARABIDOPSIS H(+)-ATPASE 11); ATPase
At3g48650	CATMA3a41620	0.987224	0.0705305	pseudogene, At14a-related protein
At2g42890	CATMA2a41305	0.960747	0.0480808	AML2; RNA binding
At1g15125	CATMA1a14110	0.95688	0.0439599	S-adenosylmethionine-dependent methyltransferase
At4g27900	CATMA4a29540	0.933939	0.0259907	expressed protein
At1g30250	CATMA1a28280	0.93109	0.0646818	unknown protein
At2g05380	CATMA2a04205	0.930791	0.0654835	GRP3S (GLYCINE-RICH PROTEIN 3 SHORT ISOFORM)
At4g15610	CATMA4a16360	0.925107	0.0489409	integral membrane family protein
At5g52900	CATMA5a48780	0.923742	0.0801878	expressed protein
At5g13800	CATMA5a12040	0.920738	0.0526831	hydrolase, alpha/beta fold family protein
At1g17745	CATMA1a16765	0.909172	0.0833565	PGDH (3-PHOSPHOGLYCERATE DEHYDROGENASE); phosphoglycerate dehydrogenase
At1g07040	CATMA1a06110	0.908445	0.0885537	expressed protein
At3g56130	CATMA3a49100	0.887452	0.0676183	biotin/lipoyl attachment domain-containing protein
At1g13640	CATMA1a12630	0.88487	0.0692514	phosphatidylinositol 3- and 4-kinase family protein
At4g09500	CATMA4a09520	0.871359	0.0896749	glycosyltransferase family protein
At1g03410	CATMA1a02295	0.871356	0.0922072	2A6
At3g04720	OPA011810_rc	0.871125	0.0111958	PR4 (PATHOGENESIS-RELATED 4)
At4g35750	CATMA4a37410	0.868353	0.0446206	Rho-GTPase-activating protein-related
At2g03890	CATMA2a02770	0.86509	0.0212777	phosphatidylinositol 3- and 4-kinase family protein
At1g72940	CATMA1a62160	0.85624	0.0801878	disease resistance protein (TIR-NBS class), putative
At4g21850	CATMA4a23510	0.855956	0.047573	methionine sulfoxide reductase domain-containing protein / SeIR domain-containing protein
At3g15353	CATMA3a14760	0.849908	0.0656989	MT3 (METALLOTHIONEIN 3)
At4g21920	CATMA4a23630	0.84179	0.0826819	unknown protein
At1g52400	CATMA1a43455	0.84039	0.0705305	BGL1 (BETA-GLUCOSIDASE HOMOLOG 1); hydrolase, hydrolyzing O-glycosyl compounds
At1g09570	CATMA1a08416	0.839985	0.0210699	PHYA (PHYTOCHROME A); G-protein coupled photoreceptor/ signal transducer
At2g15320	CATMA2a14150	0.839754	0.0881466	leucine-rich repeat family protein
At1g61740	CATMA1a50820	0.836878	0.0323191	expressed protein
At5g39520	CATMA5a35090	0.835525	0.0489101	expressed protein
At2g20570	CATMA2a19080	0.833782	0.0729943	GPRI1 (GOLDEN2-LIKE 1); transcription factor
At1g78070	CATMA1a67180	0.830636	0.0548565	WD-40 repeat family protein
At3g16460	OPA011754_rc	0.827752	0.078362	jacalin lectin family protein
At5g09440	CATMA5a08270	0.827251	0.0111958	phosphate-responsive protein, putative
At2g14080	CATMA2a12660	0.827024	0.0295449	disease resistance protein (TIR-NBS-LRR class), putative
At1g50420	CATMA1a41480	0.822485	0.0595924	SCL3 (SCARECROW-LIKE 3); transcription factor
At1g23060	CATMA1a22130	0.821518	0.0538594	expressed protein
At3g23030	CATMA3a22990	0.8211	0.0111958	IAA2 (indoleacetic acid-induced protein 2); transcription factor
At5g58540	CATMA5a54300	0.813474	0.0772374	protein kinase family protein
At4g40060	CATMA4a41490	0.8133	0.0291433	ATHB-16/ATHB16 (ARABIDOPSIS THALIANA HOMEOBOX PROTEIN 16); transcription activator/ transcription factor
At2g01150	CATMA2a00253	0.8099	0.0832446	RHA2B (RING-H2 FINGER PROTEIN 2B); protein binding / zinc ion binding
At5g51070	CATMA5a46995	0.802472	0.0710942	ERD1 (EARLY RESPONSIVE TO DEHYDRATION 1); ATP binding / ATPase
At2g37130	CATMA2a35430	0.798842	0.0361338	peroxidase 21 (PER21) (P21) (PRXR5)
At5g57340	CATMA5a53080	0.7937	0.0833565	expressed protein
At5g02200	CATMA5a01270	0.793656	0.0958065	FHL (FAR-RED-ELONGATED HYPOCOTYL1-LIKE); protein binding
At3g30180	CATMA3a30370	0.790946	0.0480808	BR6OX2/CYP85A2 (BRASSINOSTEROID-6-OXIDASE 2); monooxygenase/ oxygen binding
At4g28650	CATMA4a30300	0.790735	0.0893428	leucine-rich repeat transmembrane protein kinase, putative
At4g23870	CATMA4a25654	0.785849	0.0457534	expressed protein
At3g47340	CATMA3a40350	0.785789	0.0424643	ASN1 (DARK INDUCIBLE 6)
At5g45380	CATMA5a41330	0.785301	0.0341337	sodium:solute symporter family protein
At2g05520	CATMA2a04295	0.781099	0.0210699	GRP-3 (GLYCINE-RICH PROTEIN 3)
At1g70620	CATMA1a59900	0.776858	0.0699707	cyclin-related
At5g23920	CATMA5a21400	0.775687	0.0854166	expressed protein
At1g08830	CATMA1a07735	0.7746	0.0241164	CSD1 (COPPER/ZINC SUPEROXIDE DISMUTASE 1); copper, zinc superoxide dismutase
At5g26770	CATMA5a24170	0.772519	0.0676183	expressed protein
At5g03630	CATMA5a02810	0.766624	0.0705305	ATMDAR2; monodehydroascorbate reductase (NADH)
At1g21400	CATMA1a20470	0.766441	0.0214502	2-oxoisovalerate dehydrogenase, putative / 3-methyl-2-oxobutanoate dehydrogenase, putative / branched-chain alpha-keto acid dehydrogenase E1 alpha subunit, putative
At2g47180	CATMA2a45620	0.764891	0.0605486	ATGOLS1 (ARABIDOPSIS THALIANA GALACTINOL SYNTHASE 1); transferase, transferring hexosyl groups
At5g62000	CATMA5ctrl21	0.763701	0.0936297	ARF2 (AUXIN RESPONSE FACTOR 2); transcription factor
At1g80570	CATMA1a69770	0.761995	0.0214502	F-box family protein (FBL14)
At2g27830	CATMA2a26250	0.75667	0.0856726	expressed protein
At2g02060	CATMA2a01120	0.754805	0.0309829	transcription factor
At4g15530	CATMA4a16260	0.7522	0.0816616	PPDK (PYRUVATE ORTHOPHOSPHATE DIKINASE); kinase/ pyruvate, phosphate dikinase
At2g40970	CATMA2a39320	0.74609	0.0887855	myb family transcription factor
At5g23460	CATMA5a20960	0.743796	0.078663	unknown protein
At5g41400	CATMA5a37030	0.742955	0.0291433	zinc finger (C3HC4-type RING finger) family protein
At2g18960	CATMA2a17545	0.742282	0.0350234	AHA1 (ARABIDOPSIS H+ ATPASE 1); ATPase
At3g12580	CATMA3a11535	0.741595	0.0200763	HSP70 (heat shock protein 70); ATP binding
At4g21910	CATMA4a23620	0.738412	0.0881466	MATE efflux family protein
At2g47800	CATMA2a46225	0.737024	0.0645605	ATMRP4 (Arabidopsis thaliana multidrug resistance-associated protein 4)
At2g22660	CATMA2a21160	0.736226	0.0269874	glycine-rich protein
At5g45310	CATMA5a41260	0.735241	0.0111958	expressed protein
At3g02040	CATMA3a01030	0.734148	0.0838495	SRG3 (SENESCENCE-RELATED GENE 3); glycerophosphodiester phosphodiesterase
At2g41180	CATMA2a39530	0.732841	0.0689198	sigA-binding protein-related
At3g07870	CATMA3a07130	0.721601	0.0548565	F-box family protein
At2g45820	CATMA2a44210	0.720357	0.0825474	DNA-binding protein, putative
At4g32150	CATMA4a33805	0.717389	0.0323191	VAMP7C (VESICLE-ASSOCIATED MEMBRANE PROTEIN 7C)
At1g73680	CATMA1a63010	0.709866	0.0874379	pathogen-responsive alpha-dioxygenase, putative
At3g60070	CATMA3a53080	0.708636	0.0641737	lactose permease-related
At5g39610	CATMA5a35200	0.705426	0.0111958	ANAC092/ATNAC2/ATNAC6 (Arabidopsis NAC domain containing protein 92); protein heterodimerization/ protein homodimerization/ transcription factor
At3g16640	CATMA3a16080	0.705309	0.0881339	TCTP (TRANSLATIONALLY CONTROLLED TUMOR PROTEIN)
At3g28300	CATMA3a28120	0.702073	0.0555947	AT14A
At5g59960	CATMA5a55710	0.701403	0.0214502	expressed protein
At1g49240	CATMA1a40360	0.69802	0.0111958	ACT8 (ACTIN 8); structural constituent of cytoskeleton
At5g41410	CATMA5a37035	0.697652	0.0780942	BEL1 (BELL 1); DNA binding / transcription factor
At4g31820	CATMA4a33470	0.696843	0.0276708	ENP (ENHANCER OF PINOID); signal transducer
At4g04620	CATMA4a05150	0.69387	0.0943541	ATG8B (AUTOPHAGY 8B); microtubule binding
At2g15580	CATMA2a14500	0.692993	0.0667406	zinc finger (C3HC4-type RING finger) family protein
At2g19310	CATMA2a17890	0.689991	0.0731134	expressed protein
At5g23660	CATMA5a21145	0.687684	0.0201825	SWEET12, sucrose exporter
At5g20670	CATMA5a19200	0.68703	0.0736267	expressed protein
At1g28440	CATMA1a26640	0.686755	0.0266427	HSL1 (HAESA-LIKE 1); ATP binding / kinase/ protein serine/threonine kinase
At3g01090	CATMA3a00132	0.686224	0.0706488	AKIN10 (ARABIDOPSIS SNF1 KINASE HOMOLOG 10); protein kinase
At2g04240	CATMA2a03220	0.679928	0.0212777	XERICO; protein binding / zinc ion binding
At3g53760	CATMA3a46710	0.67636	0.0887855	tubulin family protein
At5g16110	CATMA5a14400	0.676311	0.0645162	expressed protein
At4g31860	CATMA4a33510	0.674929	0.0330707	protein phosphatase 2C, putative / PP2C, putative
At5g03280	CATMA5a02385	0.674453	0.0303032	EIN2 (ETHYLENE INSENSITIVE 2); transporter
At3g55610	CATMA3b48595	0.674451	0.0784617	P5CS2 (DELTA 1-PYRROLINE-5-CARBOXYLATE SYNTHASE 2); catalytic/ glutamate 5-kinase/ glutamate-5-semialdehyde dehydrogenase/ oxidoreductase
At2g31865	CATMA2a30110	0.673227	0.0491878	poly (ADP-ribose) glycohydrolase (PARG) family protein
At3g20910	CATMA3a20670	0.672027	0.0983555	CCAAT-binding transcription factor (CBF-B/NF-YA) family protein
At3g16950	CATMA3a16345_bis	0.666452	0.057219	LPD1 (LIPOAMIDE DEHYDROGENASE 1)
At1g56280	CATMA1a47375	0.665372	0.0634366	ATDI19 (Arabidopsis thaliana drought-induced 19)
At2g43060	CATMA2a41460	0.663275	0.0801878	transcription factor
At5g27600	CATMA5a24980	0.66237	0.0501865	LACS7 (LONG-CHAIN ACYL-COA SYNTHETASE 7)
At4g17730	CATMA4a18765	0.659026	0.0420663	SYP23 (syntaxin 23); SNAP receptor
At5g07290	CATMA5a06510	0.656562	0.0801878	AML4 (ARABIDOPSIS MEI2-LIKE); RNA binding
At1g80160	CATMA1a69340	0.652045	0.081798	lactoylglutathione lyase family protein / glyoxalase I family protein
At2g18196	CATMA2a16870	0.651033	0.054103	metal ion binding
At2g07718	CATMA2b07250	0.650443	0.0865425	cytochrome b, putative
At4g30960	CATMA4a32620	0.650107	0.0704335	CIPK6 (CBL-INTERACTING PROTEIN KINASE 6); kinase
At5g55970	CATMA5a51750	0.649704	0.0340592	zinc finger (C3HC4-type RING finger) family protein
At2g36810	CATMA2a35040	0.649416	0.0891123	binding
At1g80680	CATMA1a69900	0.648818	0.0241164	MOS3/PRE/SAR3 (SUPPRESSOR OF AUXIN RESISTANCE3); porin
At5g66040	CATMA5a61415	0.643562	0.0439599	STR16 (SULFURTRANSFERASE PROTEIN 16)
At2g39570	CATMA2a37840	0.642524	0.0538594	ACT domain-containing protein
At3g10490	CATMA3a09490	0.642205	0.0706764	ANAC051/ANAC052 (Arabidopsis NAC domain containing protein 51, Arabidopsis NAC domain containing protein 52); transcription factor
At4g01610	CATMA4a01830	0.641023	0.0879074	cathepsin B-like cysteine protease, putative
At3g14067	CATMA3a13290	0.634847	0.097113	subtilase family protein
At1g28580	CATMA1a26790	0.634653	0.0556289	GDSL-motif lipase, putative
At4g14400	CATMA4a14770	0.633271	0.0922072	ACD6 (ACCELERATED CELL DEATH 6); protein binding
At5g61520	CATMA5a57125	0.629758	0.0547145	hexose transporter, putative
At2g24850	CATMA2a23220	0.629612	0.0930549	TAT3 (TYROSINE AMINOTRANSFERASE 3); transaminase
At1g80180	CATMA1a69360	0.62951	0.0801878	expressed protein
At1g51170	CATMA1a42240	0.627918	0.0729943	protein kinase family protein
At1g23130	CATMA1a22190	0.626483	0.0259957	Bet v I allergen family protein
At1g16710	CATMA1a15680	0.624781	0.0906072	HAC12 (HISTONE ACETYLTRANSFERASE OF THE CBP FAMILY 12); H3/H4 histone acetyltransferase/ transcription cofactor
At1g74840	CATMA1a64210	0.624452	0.0296688	myb family transcription factor
At3g29575	CATMA3a29720	0.622324	0.0577087	expressed protein
At5g61420	CATMA5a57060	0.621358	0.0478959	MYB28 (MYB DOMAIN PROTEIN 28); DNA binding / transcription factor
At2g38120	CATMA2b36420	0.621216	0.0126593	AUX1 (AUXIN RESISTANT 1); amino acid transmembrane transporter/ transporter
At4g34680	CATMA4a36496	0.620067	0.0489101	GATA transcription factor 3, putative (GATA-3)
At4g03000	CATMA4a03330	0.616978	0.0645162	protein binding / zinc ion binding
At4g13020	CATMA4a13135	0.616223	0.063256	MHK; kinase
At2g01670	CATMA2a00720	0.616014	0.0439081	ATNUDT17 (Arabidopsis thaliana Nudix hydrolase homolog 17); hydrolase
At3g46130	CATMA3a39110	0.614319	0.0210699	MYB111 (myb domain protein 111); DNA binding / transcription factor
At5g59570	CATMA5a55310	0.612202	0.0983555	myb family transcription factor
At1g10660	CATMA1a09530	0.610061	0.0420663	expressed protein
At2g05800	CATMA2a04570	0.609348	0.0780942	transposable element gene
At3g18780	CATMA3a18410	0.60932	0.0651015	ACT2 (ACTIN 2); structural constituent of cytoskeleton
At5g58375	CATMA5a54130	0.609152	0.0780942	expressed protein
At1g75810	CATMA1a65100	0.608509	0.063256	expressed protein
At3g28290	CATMA3b28115	0.60403	0.0309829	AT14A
At5g56040	CATMA5a51810	0.602538	0.0965907	leucine-rich repeat protein kinase, putative
At3g51730	CATMA3a44690	0.601452	0.0201825	saposin B domain-containing protein
At1g69220	CATMA1a58525	0.600476	0.0780942	SIK1 (ERINE/THREONINE KINASE 1); kinase
At1g59700	CATMA1a48720	0.600463	0.0906453	ATGSTU16 (Arabidopsis thaliana Glutathione S-transferase (class tau) 16); glutathione transferase
At1g04120	CATMA1a02980	0.599177	0.0795606	ATMRP5 (Arabidopsis thaliana multidrug resistance-associated protein 5)
At3g24500	CATMA3a24390	0.596299	0.0936297	ATMBF1C/MBF1C (MULTIPROTEIN BRIDGING FACTOR 1C); DNA binding / transcription coactivator/ transcription factor
At4g19600	CATMA4a20830	0.595608	0.0710063	CYCT1;4; cyclin-dependent protein kinase
At4g02520	CATMA4a02835	0.59467	0.0432822	ATGSTF2 (Arabidopsis thaliana Glutathione S-transferase (class phi) 2); glutathione transferase
At5g62280	CATMA5a57880	0.594666	0.0666981	expressed protein
At4g26850	CATMA4a28430	0.594394	0.0816616	VTC2 (VITAMIN C DEFECTIVE 2)
At1g17100	CATMA1a16090	0.593557	0.0504168	SOUL heme-binding family protein
At4g23400	CATMA4a25210	0.591318	0.0478959	PIP1;5/PIP1D (plasma membrane intrinsic protein 1;5); water channel
At5g51970	CATMA5a47910	0.588295	0.0576784	sorbitol dehydrogenase, putative / L-iditol 2-dehydrogenase, putative
At5g67430	CATMA5a62880	0.587884	0.0745795	GCN5-related N-acetyltransferase (GNAT) family protein
At3g02260	CATMA3a01250	0.587459	0.0710063	BIG (DARK OVER-EXPRESSION OF CAB 1); binding / ubiquitin-protein ligase/ zinc ion binding
At4g17110	CATMA4a18140	0.586008	0.0917512	expressed protein
At3g56200	CATMA3a49150	0.585812	0.051915	amino acid transporter family protein
At2g21330	CATMA2a20020	-0.5855	0.0140261	fructose-bisphosphate aldolase, putative
At3g02660	CATMA3a01620	-0.585715	0.0490982	EMB2768 (EMBRYO DEFECTIVE 2768); ATP binding / aminoacyl-tRNA ligase
At3g10060	CATMA3a08940	-0.586451	0.063256	immunophilin, putative / FKBP-type peptidyl-prolyl cis-trans isomerase, putative
At5g03900	CATMA5a03090	-0.589113	0.0921276	expressed protein
At3g14760	CATMA3a14110	-0.589788	0.0538594	expressed protein
At5g67030	CATMA5a62480	-0.590282	0.0432822	ABA1 (ABA DEFICIENT 1); zeaxanthin epoxidase
At5g43750	CATMA5a39600	-0.596336	0.0646818	expressed protein
At4g05220	CATMA4a05880	-0.596761	0.068075	harpin-induced protein-related / HIN1-related / harpin-responsive protein-related
At4g24960	CATMA4a26645	-0.597379	0.0816616	ATHVA22D (Arabidopsis thaliana HVA22 homologue D)
At1g75280	CATMA1a64615	-0.602602	0.0241164	isoflavone reductase, putative
At5g62920	CATMA5a58475	-0.602864	0.0887855	ARR6 (RESPONSE REGULATOR 6); transcription regulator/ two-component response regulator
At3g21200	CATMA3a21050	-0.60298	0.0615626	expressed protein
At3g14900	CATMA3a14260	-0.605981	0.0717374	expressed protein
At5g58330	CATMA5a54080	-0.606536	0.0688006	malate dehydrogenase (NADP), chloroplast, putative
At3g59980	CATMA3a52980	-0.606539	0.0529671	tRNA-binding region domain-containing protein
At3g05640	CATMA3a04670	-0.607114	0.063256	protein phosphatase 2C, putative / PP2C, putative
At3g62030	CATMA3a55155	-0.60978	0.0645162	ROC4 (ROTAMASE CYP 4); peptidyl-prolyl cis-trans isomerase
At1g55690	CATMA1a46770	-0.610387	0.0833565	SEC14 cytosolic factor family protein / phosphoglyceride transfer family protein
At1g78370	CATMA1a67470	-0.610721	0.0641737	ATGSTU20 (Arabidopsis thaliana Glutathione S-transferase (class tau) 20); glutathione transferase
At3g51240	CATMA3a44230	-0.611524	0.0814499	F3H (TRANSPARENT TESTA 6); naringenin 3-dioxygenase
At1g02205	CATMA1a01186	-0.611729	0.0489409	CER1 (ECERIFERUM 1)
At5g17710	CATMA5a16000	-0.613007	0.0699707	EMB1241 (EMBRYO DEFECTIVE 1241); adenyl-nucleotide exchange factor/ chaperone binding / protein binding / protein homodimerization
At3g49940	CATMA3a42990	-0.613064	0.0291433	LBD38 (LOB DOMAIN-CONTAINING PROTEIN 38)
At1g42970	CATMA1a36300	-0.613878	0.0654878	GAPB (GLYCERALDEHYDE-3-PHOSPHATE DEHYDROGENASE B SUBUNIT); glyceraldehyde-3-phosphate dehydrogenase
At3g22060	CATMA3a21990	-0.614322	0.0424643	receptor protein kinase-related
At3g11950	CATMA3a10870	-0.616782	0.0814653	homogentisate farnesyltransferase/ homogentisate geranylgeranyltransferase/ homogentisate solanesyltransferase/ prenyltransferase
At2g34460	CATMA2a32610	-0.618047	0.00814966	flavin reductase-related
At4g29020	CATMA4a30690	-0.61901	0.0408691	glycine-rich protein
At5g45750	CATMA5a41740	-0.619308	0.0264416	AtRABA1c (Arabidopsis Rab GTPase homolog A1c); GTP binding
At3g49680	CATMA3a42713	-0.619372	0.0729943	ATBCAT-3/BCAT3 (BRANCHED-CHAIN AMINOTRANSFERASE 3); branched-chain-amino-acid transaminase/ catalytic
At1g03870	CATMA1a02720	-0.622493	0.0575216	FLA9
At3g60980	CATMA3a54100_bis	-0.626873	0.0635445	pentatricopeptide (PPR) repeat-containing protein
At3g52170	CATMA3a45100	-0.627942	0.0958065	DNA binding
At4g27700	CATMA4a29340	-0.636567	0.0111958	rhodanese-like domain-containing protein
At1g24170	CATMA1a23060	-0.636841	0.0878685	GATL8/LGT9 (Galacturonosyltransferase-like 8); polygalacturonate 4-alpha-galacturonosyltransferase/ transferase, transferring glycosyl groups / transferase, transferring hexosyl groups
At4g26070	CATMA4a27662	-0.639215	0.068832	MEK1 (mitogen-activated protein kinase kinase 1); MAP kinase kinase/ kinase
At2g13820	CATMA2a12440	-0.640141	0.0420663	protease inhibitor/seed storage/lipid transfer protein (LTP) family protein
At5g27330	CATMA5a24720	-0.647242	0.0653081	expressed protein
At5g09650	CATMA5a08480	-0.649141	0.0279992	ATPPA6 (ARABIDOPSIS THALIANA PYROPHOSPHORYLASE 6); inorganic diphosphatase/ pyrophosphatase
At2g28820	CATMA2a27220	-0.658736	0.0280181	structural constituent of ribosome
At5g17220	CATMA5a15500	-0.65998	0.0624534	ATGSTF12 (GLUTATHIONE S-TRANSFERASE 26); glutathione transferase
At3g14390	CATMA3a13650	-0.667872	0.0801878	diaminopimelate decarboxylase, putative / DAP carboxylase, putative
At1g78850	CATMA1a67950	-0.667993	0.0440336	curculin-like (mannose-binding) lectin family protein
At1g31800	CATMA1a30010	-0.668203	0.0710063	CYP97A3/LUT5 (CYTOCHROME P450-TYPE MONOOXYGENASE 97A3); carotene beta-ring hydroxylase/ oxygen binding
At3g01290	CATMA3a00270	-0.669268	0.0721731	band 7 family protein
At1g22690	CATMA1a21770	-0.671531	0.0340592	gibberellin-responsive protein, putative
At3g55010	CATMA3a48010	-0.680008	0.0907723	ATPURM/PUR5; phosphoribosylformylglycinamidine cyclo-ligase
At1g04250	CATMA1a03107	-0.680877	0.0611432	AXR3 (AUXIN RESISTANT 3); transcription factor
At5g36910	CATMA5a32135	-0.681858	0.0140261	THI2.2 (THIONIN 2.2); toxin receptor binding
At4g28660	CATMA4a30310	-0.683063	0.0705305	PSB28 (PHOTOSYSTEM II REACTION CENTER PSB28 PROTEIN)
At3g02870	CATMA3a01790	-0.68555	0.0936034	VTC4; 3'(2'),5'-bisphosphate nucleotidase/ L-galactose-1-phosphate phosphatase/ inositol or phosphatidylinositol phosphatase
At5g67270	CATMA5a62740	-0.687106	0.0705305	ATEB1C (MICROTUBULE END BINDING PROTEIN 1); microtubule binding
At5g48300	CATMA5a44245	-0.691117	0.0887855	ADG1 (ADP GLUCOSE PYROPHOSPHORYLASE SMALL SUBUNIT 1); glucose-1-phosphate adenylyltransferase
At5g14460	CATMA5a12700	-0.693503	0.0543589	pseudouridylate synthase TruB family protein
At5g55680	CATMA5a51420	-0.695321	0.0710063	glycine-rich protein
At2g41680	CATMA2a40060	-0.696546	0.0728706	thioredoxin reductase, putative / NADPH-dependent thioredoxin reductase, putative
At5g58670	CATMA5a54415	-0.696716	0.0978685	ATPLC1 (PHOSPHOLIPASE C 1); phospholipase C
At3g01550	CATMA3a00555	-0.698111	0.0489101	triose phosphate/phosphate translocator, putative
At1g76090	CATMA1a65315	-0.699125	0.0259957	SMT3 (S-adenosyl-methionine-sterol-C-methyltransferase 3); S-adenosylmethionine-dependent methyltransferase
At5g35220	CATMA5a30360	-0.699572	0.0936034	EGY1 (ETHYLENE-DEPENDENT GRAVITROPISM-DEFICIENT AND YELLOW-GREEN 1); sterol regulatory element-binding protein site 2 protease
At3g14190	CATMA3a13450	-0.701766	0.0692514	expressed protein
At1g56430	CATMA1a47520	-0.704671	0.0645162	nicotianamine synthase, putative
At5g15350	CATMA5a13625	-0.708741	0.0898961	plastocyanin-like domain-containing protein
At1g12090	CATMA1a11135	-0.712858	0.0293595	ELP (EXTENSIN-LIKE PROTEIN); lipid binding
At3g05800	CATMA3a04860	-0.71521	0.0688006	transcription factor
At1g78600	CATMA1a67660	-0.722391	0.0100897	zinc finger (B-box type) family protein
At5g45670	CATMA5a41660	-0.72437	0.0432822	GDSL-motif lipase/hydrolase family protein
At5g35630	CATMA5a30906	-0.724816	0.0898551	GS2 (GLUTAMINE SYNTHETASE 2); glutamate-ammonia ligase
At3g02640	CATMA3a01600	-0.724953	0.0607502	expressed protein
At1g77490	CATMA1a66682	-0.725001	0.0772374	TAPX; L-ascorbate peroxidase
At5g50730	CATMA5a46690	-0.728591	0.0699707	expressed protein
At1g80050	CATMA1a69225	-0.735294	0.0710063	APT2 (ADENINE PHOSPHORIBOSYL TRANSFERASE 2); adenine phosphoribosyltransferase
At5g15640	CATMA5a13890	-0.735944	0.0352348	mitochondrial substrate carrier family protein
At2g20870	CATMA2a19466	-0.737606	0.0881339	cell wall protein precursor, putative
At4g02850	CATMA4a03200	-0.739937	0.0765854	phenazine biosynthesis PhzC/PhzF family protein
At1g30690	CATMA1a28740	-0.740148	0.0784626	SEC14 cytosolic factor family protein / phosphoglyceride transfer family protein
At2g07739	CATMA2a07560	-0.741505	0.0424643	expressed protein
At5g07440	CATMA5a06655	-0.74153	0.0432822	GDH2 (GLUTAMATE DEHYDROGENASE 2); oxidoreductase
At3g13470	CATMA3a12620	-0.750693	0.0126593	chaperonin, putative
At2g16280	CATMA2a15100	-0.753428	0.0824713	very-long-chain fatty acid condensing enzyme, putative
At5g64080	CATMA5a59560	-0.770551	0.0710063	protease inhibitor/seed storage/lipid transfer protein (LTP) family protein
At5g53210	CATMA5a49130	-0.771686	0.021701	SPCH (SPEECHLESS); DNA binding / transcription factor
At1g55490	CATMA1a46590	-0.772359	0.0763456	CPN60B (CHAPERONIN 60 BETA); ATP binding / protein binding / unfolded protein binding
At5g19750	CATMA5a18170	-0.775754	0.0408691	peroxisomal membrane 22 kDa family protein
At1g56050	CATMA1a47120	-0.779585	0.0710063	GTP-binding protein-related
At2g16430	CATMA2a15240	-0.783209	0.0290288	ATPAP10/PAP10; protein serine/threonine phosphatase
At5g36800	CATMA5a31950	-0.783499	0.0641737	expressed protein
At1g10510	CATMA1a09340	-0.785172	0.0662836	EMB2004 (EMBRYO DEFECTIVE 2004); protein binding
At1g12800	CATMA1a11790	-0.785229	0.0682521	S1 RNA-binding domain-containing protein
At4g29740	CATMA4a31370	-0.785702	0.0413147	CKX4 (CYTOKININ OXIDASE 4); cytokinin dehydrogenase
At5g65140	CATMA5a60510	-0.794787	0.087371	trehalose-6-phosphate phosphatase, putative
At3g61580	CATMA3a54720	-0.798692	0.0876525	delta-8 sphingolipid desaturase (SLD1)
At1g17420	CATMA1a16465	-0.806124	0.0575216	LOX3 (Lipoxygenase 3); iron ion binding / lipoxygenase/ metal ion binding / oxidoreductase, acting on single donors with incorporation of molecular oxygen, incorporation of two atoms of oxygen
At4g36850	CATMA4a38440	-0.808536	0.0279281	PQ-loop repeat family protein / transmembrane family protein
At1g33610	CATMA1a31880	-0.823563	0.0478959	leucine-rich repeat family protein
At5g05180	CATMA5a04380	-0.830129	0.0480808	expressed protein
At1g11790	CATMA1a10810	-0.830673	0.0556289	ADT1 (AROGENATE DEHYDRATASE 1); arogenate dehydratase/ prephenate dehydratase
At4g39330	CATMA4a40735	-0.831429	0.0501317	mannitol dehydrogenase, putative
At5g36710	CATMA5a32040	-0.838456	0.059776	expressed protein
At3g16000	CATMA3a15420	-0.84292	0.0746659	MFP1 (MAR BINDING FILAMENT-LIKE PROTEIN 1)
At4g34730	CATMA4a36510	-0.847851	0.0432822	ribosome-binding factor A family protein
At3g44690	CATMA3a37610	-0.849621	0.076851	unknown protein
At4g35090	CATMA4a36822	-0.852357	0.029803	CAT2 (CATALASE 2); catalase
At1g15550	CATMA1b14565	-0.859377	0.0341337	GA4 (GA REQUIRING 4); gibberellin 3-beta-dioxygenase
At1g08560	CATMA1a07495	-0.863398	0.0379642	SYP111 (syntaxin 111); SNAP receptor
At5g44680	CATMA5a40510	-0.86962	0.0801878	methyladenine glycosylase family protein
At1g30280	CATMA1a28310	-0.87132	0.0645162	heat shock protein binding
At1g19450	CATMA1a18460	-0.8725	0.0241164	integral membrane protein, putative / sugar transporter family protein
At5g42270	CATMA5a37990	-0.873367	0.0728689	VAR1 (VARIEGATED 1); ATP-dependent peptidase/ ATPase/ metallopeptidase
At5g62210	CATMA5a57800	-0.880023	0.0836955	embryo-specific protein-related
At5g24470	CATMA5a22070	-0.881029	0.0615626	APRR5 (PSEUDO-RESPONSE REGULATOR 5); transcription regulator
At2g38310	CATMA2a36610	-0.88481	0.0454484	expressed protein
At3g07320	CATMA3a06560	-0.88578	0.0241164	glycosyl hydrolase family 17 protein
At1g65390	CATMA1a54720	-0.892232	0.0601657	ATPP2-A5; carbohydrate binding
At5g25090	CATMA5a22800	-0.896808	0.0241164	plastocyanin-like domain-containing protein
At5g05440	CATMA5a04600	-0.91606	0.0705305	expressed protein
At4g29610	CATMA4a31240	-0.940406	0.0529671	cytidine deaminase, putative / cytidine aminohydrolase, putative
At2g17230	CATMA2a15970	-0.964101	0.032434	phosphate-responsive 1 family protein
At1g10470	CATMA1a09322	-0.973465	0.0259957	ARR4 (RESPONSE REGULATOR 4); transcription regulator/ two-component response regulator
At5g51720	CATMA5a47660	-0.980799	0.0309829	expressed protein
At1g32860	CATMA1a31160	-0.984979	0.0100897	glycosyl hydrolase family 17 protein
At2g25060	CATMA2a23390	-0.988534	0.0637317	plastocyanin-like domain-containing protein
At5g23210	CATMA5a20690	-0.9938	0.0656989	SCPL34; serine carboxypeptidase
At5g56120	CATMA5a51890	-1.02956	0.0241164	expressed protein
At2g34510	CATMA2a32650	-1.04795	0.0111958	expressed protein
At5g44130	CATMA5a39880	-1.05321	0.0683612	FLA13 (FASCICLIN-LIKE ARABINOGALACTAN PROTEIN 13 PRECURSOR)
At2g15620	CATMA2a14525	-1.06805	0.0210699	NIR1 (NITRITE REDUCTASE); ferredoxin-nitrate reductase
At4g16563	CATMA4a17500	-1.15638	0.0424643	aspartyl protease family protein
At5g42250	CATMA5a37970	-1.22727	0.0232394	alcohol dehydrogenase, putative
At1g20030	CATMA1a19040	-1.23684	0.0166244	pathogenesis-related thaumatin family protein
At3g10720	CATMA3a09770	-1.24072	0.0705305	pectinesterase, putative
At1g37130	CATMA1a35155	-1.34651	0.0212777	NIA2 (NITRATE REDUCTASE 2)
At5g13930	CATMA5a12150	-1.41992	0.0166238	ATCHS/CHS/TT4 (CHALCONE SYNTHASE); naringenin-chalcone synthase
At1g73600	CATMA1a62920	-1.43052	0.0111958	phosphoethanolamine N-methyltransferase

## Sheet: root data
Table S4. List of genes significantly regulated by competition in Arabidopsis roots
AGI code	CATMA probe	Ratio (log2)	FDR	Short description
At1g12940	CATMA1a11930	4.55193	0.00290797	ATNRT2.5 (NITRATE TRANSPORTER2.5); nitrate transmembrane transporter
At1g64590	CATMA1a53900	2.76025	0.0107889	short-chain dehydrogenase/reductase (SDR) family protein
At5g45380	CATMA5a41330	2.4987	0.0102821	sodium:solute symporter family protein
At1g73220	CATMA1a62500	2.48635	0.0102821	ATOCT1 (ARABIDOPSIS THALIANA ORGANIC CATION/CARNITINE TRANSPORTER1); carbohydrate transmembrane transporter/ carnitine transporter/ transporter
At5g51190	CATMA5a47120	2.38113	0.0430219	AP2 domain-containing transcription factor, putative
At3g05690	CATMA3a04745	2.34985	0.062233	ATHAP2B/HAP2B/UNE8 (HEME ACTIVATOR PROTEIN (YEAST) HOMOLOG 2B); transcription factor
At1g08100	CATMA1a07066	2.02001	0.062233	ATNRT2.2 (Arabidopsis thaliana high-affinity nitrate transporter 2.2); nitrate transmembrane transporter
At1g67810	CATMA1a57210	1.87113	0.0753402	Fe-S metabolism associated domain-containing protein
At4g17670	CATMA4a18690	1.77319	0.0103289	senescence-associated protein-related
At5g05340	CATMA5a04520	1.69175	0.0974506	peroxidase, putative
At5g10625	CATMA4a06830	1.66632	0.0145423	expressed protein
At4g17030	CATMA4a18050	1.57577	0.0102821	ATEXLB1 (ARABIDOPSIS THALIANA EXPANSIN-LIKE B1)
At5g57220	CATMA5a52970	1.54635	0.0727782	CYP81F2 (cytochrome P450, family 81, subfamily F, polypeptide 2); oxygen binding
At5g23660	CATMA5a21145	1.49216	0.0627261	SWEET12, sucrose exporter
At5g10770	CATMA5a09510	1.48795	0.0275528	chloroplast nucleoid DNA-binding protein, putative
At5g17350	CATMA5a15610_bis	1.47858	0.0497771	expressed protein
At4g08300	CATMA4a08050	1.47426	0.0372719	nodulin MtN21 family protein
At5g04120	CATMA5a03300	1.43906	0.0221372	phosphoglycerate/bisphosphoglycerate mutase family protein
At1g32920	CATMA1a31210	1.42479	0.0632376	expressed protein
At1g54575	CATMA1a45720	1.42304	0.0877202	unknown protein
At1g72830	CATMA1a62055	1.39454	0.0753927	HAP2C (Heme activator protein (yeast) homolog 2C); transcription factor
At3g63360	CATMA3a56550	1.38534	0.062233	defensin-related
At2g17500	CATMA2b16180	1.33003	0.0246816	auxin efflux carrier family protein
At3g02910	CATMA3a01840	1.32143	0.0102821	expressed protein
At5g03545	CATMA5a02720	1.2762	0.0430219	unknown protein
At3g28290	CATMA3b28115	1.26251	0.0372719	AT14A
At1g30500	CATMA1a28510	1.25907	0.0408113	CCAAT-binding transcription factor (CBF-B/NF-YA) family protein
At1g68040	CATMA1a57430	1.21984	0.0562614	S-adenosyl-L-methionine:carboxyl methyltransferase family protein
At3g22600	OPA020068_rc	1.20602	0.0415622	protease inhibitor/seed storage/lipid transfer protein (LTP) family protein
At3g57450	CATMA3a50440	1.17509	0.0714313	expressed protein
At5g42610	CATMA5a38400	1.16946	0.0980548	hypothetical protein
At4g35060	CATMA4a36800	1.13784	0.0714313	heavy-metal-associated domain-containing protein / copper chaperone (CCH)-related
At5g15180	CATMA5a13470	1.11467	0.0945455	peroxidase, putative
At3g46130	CATMA3a39110	1.11456	0.0166851	MYB111 (myb domain protein 111); DNA binding / transcription factor
At1g68360	CATMA1a57750	1.11356	0.0562614	zinc finger protein-related
At3g24310	CATMA3a24236	1.10877	0.0442872	MYB305 (myb domain protein 305); DNA binding / transcription factor
At5g09520	CATMA5a08350	1.10127	0.0695843	hydroxyproline-rich glycoprotein family protein
At1g07135	CATMA1a06190	1.09832	0.0647886	glycine-rich protein
At4g10310	CATMA4a10345	1.09081	0.0372719	HKT1 (HIGH-AFFINITY K+ TRANSPORTER 1); sodium ion transmembrane transporter
At5g64890	CATMA5a60320	1.07583	0.0211874	PROPEP2 (Elicitor peptide 2 precursor)
At1g20823	CATMA1a19900	1.06809	0.0430219	zinc finger (C3HC4-type RING finger) family protein
At2g25810	CATMA2a24210	1.05277	0.0845521	TIP4;1 (tonoplast intrinsic protein 4;1); water channel
At2g17500	CATMA2a16180	1.04954	0.0275528	auxin efflux carrier family protein
At2g40900	CATMA2a39230	1.035	0.0146754	nodulin MtN21 family protein
At1g44800	CATMA1a37780	1.03393	0.0632376	nodulin MtN21 family protein
At1g24575	CATMA1a23520	1.03184	0.0457708	unknown protein
At4g33720	CATMA4a35480	1.02476	0.0116001	pathogenesis-related protein, putative
At5g63130	CATMA5a58720	1.02124	0.0676362	octicosapeptide/Phox/Bem1p (PB1) domain-containing protein
At5g43780	CATMA5a39635	1.01488	0.0136903	APS4
At1g48500	CATMA1a39600	1.01285	0.0749362	JAZ4/TIFY6A (JASMONATE-ZIM-DOMAIN PROTEIN 4)
At1g26200	CATMA1a24420	1.01275	0.0430219	pseudogene, putative fungal resistance protein Asc1
At1g49320	CATMA1a40440	1.00872	0.0180709	BURP domain-containing protein
At2g18370	CATMA2a17030	1.00426	0.0714313	protease inhibitor/seed storage/lipid transfer protein (LTP) family protein
At1g70210	CATMA1a59505	0.995148	0.0744142	CYCD1;1 (CYCLIN D1;1); cyclin-dependent protein kinase regulator
At5g41810	CATMA5a37500	0.995105	0.0656464	expressed protein
At3g24927	CATMA3a24830	0.982148	0.0647378	expressed protein
At3g28300	CATMA3a28120	0.979115	0.0102821	AT14A
At3g50740	CATMA3a43750	0.973588	0.0647886	UGT72E1 (UDP-glucosyl transferase 72E1); UDP-glycosyltransferase/ coniferyl-alcohol glucosyltransferase/ transferase, transferring glycosyl groups
At5g07475	CATMA5a06680	0.97298	0.062233	plastocyanin-like domain-containing protein
At4g24130	CATMA4a25850	0.972836	0.0676239	expressed protein
At5g49990	CATMA5a45910	0.971005	0.0570565	xanthine/uracil permease family protein
At5g50590	CATMA5a46640	0.95292	0.0102821	ATHSD4 (HYDROXYSTEROID DEHYDROGENASE 4); oxidoreductase
At5g09220	CATMA5a08030	0.951056	0.0303301	AAP2 (AMINO ACID PERMEASE 2); amino acid transmembrane transporter
At4g33070	CATMA4a34810	0.944555	0.0303301	pyruvate decarboxylase, putative
At3g23170	CATMA3a23160	0.933462	0.0695843	expressed protein
At4g23700	CATMA4a25530	0.928128	0.0145423	ATCHX17 (CATION/H+ EXCHANGER 17); monovalent cation:proton antiporter
At5g41400	CATMA5a37030	0.918291	0.0145423	zinc finger (C3HC4-type RING finger) family protein
At4g33330	CATMA4a35050	0.915222	0.0763909	PGSIP3 (PLANT GLYCOGENIN-LIKE STARCH INITIATION PROTEIN 3); transferase, transferring glycosyl groups
At4g14440	CATMA4a14810	0.914307	0.0315873	enoyl-CoA hydratase/isomerase family protein
At3g21420	CATMA3a21290	0.91	0.0466274	oxidoreductase, 2OG-Fe(II) oxygenase family protein
At4g36990	CATMA4a38575	0.909466	0.0430219	HSF4 (HEAT SHOCK FACTOR 4); DNA binding / transcription factor
At1g01060	CATMA1a00045	0.90783	0.0442137	LHY (LATE ELONGATED HYPOCOTYL); DNA binding / transcription factor
At1g62420	CATMA1a51560	0.902749	0.0363578	expressed protein
At2g14210	CATMA2a12735	0.901276	0.0697944	ANR1; DNA binding / transcription factor
At2g35585	CATMA2a33700	0.896871	0.0704967	expressed protein
At4g29340	CATMA4a30980	0.894311	0.0393695	PRF4 (PROFILIN 4); actin binding
At2g41480	CATMA2a39890	0.89418	0.0769014	peroxidase
At3g52800	CATMA3a45730	0.89362	0.0980523	zinc finger (AN1-like) family protein
At3g54200	CATMA3a47140	0.893032	0.0982667	expressed protein
At5g23750	CATMA5a21230	0.891067	0.0591845	remorin family protein
At3g19030	CATMA3a18680	0.889565	0.0627261	expressed protein
At4g02410	CATMA4a02710	0.878227	0.0868018	lectin protein kinase family protein
At5g37600	CATMA5a32930	0.865863	0.0945455	ATGSR1 (Arabidopsis thaliana glutamine synthase clone R1); glutamate-ammonia ligase
At1g64700	CATMA1a54020	0.862897	0.0277107	expressed protein
At2g43590	CATMA2b42010	0.853582	0.0950552	chitinase, putative
At1g64780	CATMA1a54085	0.852455	0.062233	ATAMT1;2 (AMMONIUM TRANSPORTER 1;2); ammonium transmembrane transporter
At4g28890	CATMA4a30610	0.852168	0.0769014	protein binding / ubiquitin-protein ligase/ zinc ion binding
At5g45650	CATMA5a41630	0.85004	0.078621	subtilase family protein
At4g30290	CATMA4a31900	0.848175	0.0616418	ATXTH19 (XYLOGLUCAN ENDOTRANSGLUCOSYLASE/HYDROLASE 19); hydrolase, acting on glycosyl bonds
At1g23040	CATMA1a22110	0.837589	0.0769014	hydroxyproline-rich glycoprotein family protein
At5g01820	CATMA5a00870	0.834046	0.0375563	ATSR1 (SERINE/THREONINE PROTEIN KINASE 1); kinase
At5g17860	CATMA5a16140	0.831857	0.0211874	CAX7 (CALCIUM EXCHANGER 7); calcium:sodium antiporter/ cation:cation antiporter
At1g29050	CATMA1a27020	0.82779	0.0119179	expressed protein
At2g39050	CATMA2a37290	0.820968	0.0971442	hydroxyproline-rich glycoprotein family protein
At4g36830	CATMA4a38400	0.819825	0.0334666	GNS1/SUR4 membrane family protein
At1g70990	CATMA1a60280	0.81953	0.0667659	proline-rich family protein
At5g49480	CATMA5a45465	0.811616	0.0210856	ATCP1 (CA2+-BINDING PROTEIN 1); calcium ion binding
At5g07460	CATMA5a06670	0.805978	0.0669288	PMSR2 (PEPTIDEMETHIONINE SULFOXIDE REDUCTASE 2); peptide-methionine-(S)-S-oxide reductase
At4g14020	CATMA4a14230	0.805871	0.082465	rapid alkalinization factor (RALF) family protein
At1g19250	CATMA1a18290	0.80053	0.0397263	FMO1 (FLAVIN-DEPENDENT MONOOXYGENASE 1); monooxygenase
At1g68850	CATMA1a58250	0.800506	0.0675694	peroxidase, putative
At4g14010	CATMA4a14220	0.788088	0.0928027	RALFL32 (RALF-LIKE 32)
At5g56520	CATMA5a52340	0.774861	0.0632376	expressed protein
At5g08240	CATMA5a07500	0.774615	0.0816599	expressed protein
At4g34000	CATMA4a35825	0.773199	0.0387521	ABF3/DPBF5 (ABSCISIC ACID RESPONSIVE ELEMENTS-BINDING FACTOR 3); DNA binding / protein binding / transcription activator/ transcription factor
At1g22990	CATMA1a22050	0.767748	0.0502591	heavy-metal-associated domain-containing protein / copper chaperone (CCH)-related
At2g38940	CATMA2a37175	0.763317	0.0632376	ATPT2 (PHOSPHATE TRANSPORTER 2); carbohydrate transmembrane transporter/ phosphate transmembrane transporter/ sugar:hydrogen ion symporter
At3g11550	CATMA3a10500	0.759797	0.0590324	integral membrane family protein
At2g38180	CATMA2a36480	0.752827	0.0542359	GDSL-motif lipase/hydrolase family protein
At1g51140	CATMA1a42210	0.748838	0.0206253	basic helix-loop-helix (bHLH) family protein
At5g41410	CATMA5a37035	0.747913	0.0943777	BEL1 (BELL 1); DNA binding / transcription factor
At1g55740	CATMA1a46820	0.741662	0.0618243	ATSIP1 (ARABIDOPSIS THALIANA SEED IMBIBITION 1); hydrolase, hydrolyzing O-glycosyl compounds
At2g36840	CATMA2a35100	0.741174	0.056766	ACT domain-containing protein
At1g19230	CATMA1a18270	0.737348	0.0528834	respiratory burst oxidase protein E (RbohE) / NADPH oxidase
At1g16400	CATMA1a15390	0.731616	0.0303301	CYP79F2 (cytochrome P450, family 79, subfamily F, polypeptide 2); oxygen binding
At1g07640	CATMA1a06705	0.729652	0.062233	OBP2 (OBF BINDING PROTEIN 2); DNA binding / transcription factor
At1g10110	CATMA1a08980	0.729486	0.0884107	F-box family protein
At5g01880	CATMA5a00940	0.72347	0.0719878	zinc finger (C3HC4-type RING finger) family protein
At1g74460	CATMA1a63870	0.723362	0.0667659	GDSL-motif lipase/hydrolase family protein
At4g12030	CATMA4a12160	0.72292	0.0393695	bile acid:sodium symporter family protein
At3g47510	CATMA3a40510	0.722891	0.0714313	unknown protein
At5g19530	CATMA5a17970	0.720677	0.0632376	ACL5 (ACAULIS 5)
At4g39940	CATMA4a41335	0.717194	0.0303301	AKN2 (APS-KINASE 2); ATP binding / kinase/ transferase, transferring phosphorus-containing groups
At1g77920	CATMA1a67060	0.717173	0.0714313	bZIP family transcription factor
At4g02090	CATMA4a02370	0.713909	0.0471163	expressed protein
At2g20724	CATMA2a19280	0.71141	0.0393695	expressed protein
At4g32950	CATMA4a34700	0.710673	0.0884107	protein phosphatase 2C, putative / PP2C, putative
At5g48930	CATMA5a44840	0.710413	0.0252191	transferase family protein
At2g45550	CATMA2a43960	0.703087	0.0430219	CYP76C4 (cytochrome P450, family 76, subfamily C, polypeptide 4); oxygen binding
At5g23460	CATMA5a20960	0.700464	0.0102821	unknown protein
At1g70850	CATMA1a60130	0.699222	0.0430219	MLP34 (MLP-LIKE PROTEIN 34)
At3g19450	CATMA3a19045	0.69391	0.0656464	CAD4 (CINNAMYL ALCOHOL DEHYDROGENASE 4); cinnamyl-alcohol dehydrogenase
At2g16050	CATMA2a14910	0.686889	0.0769014	DC1 domain-containing protein
At3g29000	CATMA3a29010	0.685953	0.0770218	calcium-binding EF hand family protein
At1g03550	CATMA1a02440	0.679021	0.0816599	secretory carrier membrane protein (SCAMP) family protein
At1g49310	CATMA1a40430	0.678315	0.0312104	unknown protein
At5g03380	CATMA5a02510	0.676917	0.062233	heavy-metal-associated domain-containing protein
At4g22340	CATMA4a24060	0.675495	0.0472258	phosphatidate cytidylyltransferase, putative / CDP-diglyceride synthetase, putative
At4g36220	CATMA4a37873	0.669932	0.0706414	FAH1 (FERULATE-5-HYDROXYLASE 1); ferulate 5-hydroxylase
At4g12070	CATMA4a12200	0.669203	0.0430219	protein binding
At2g17300	CATMA2a16020	0.666005	0.0907242	expressed protein
At4g19925	CATMA4a21140	0.664808	0.0632376	disease resistance protein (TIR class), putative
At1g05010	CATMA1a03855	0.659588	0.0906638	EFE (ETHYLENE FORMING ENZYME)
At1g33800	CATMA1a32030	0.652239	0.07002	expressed protein
At1g73330	CATMA1a62630	0.645595	0.0415622	ATDR4 (Arabidopsis thaliana drought-repressed 4)
At2g47890	CATMA2a46310	0.632872	0.0102821	zinc finger (B-box type) family protein
At3g24300	CATMA3a24233	0.630804	0.0342717	AMT1;3/ATAMT1;3 (AMMONIUM TRANSPORTER 1;3); ammonium transmembrane transporter
At3g26440	CATMA3a26280	0.613544	0.0695843	expressed protein
At1g21390	CATMA1a20450	0.610584	0.0987291	EMB2170 (EMBRYO DEFECTIVE 2170)
At5g50560	CATMA5a46550	0.60906	0.0844181	expressed protein
At1g67030	CATMA1a56325	0.608557	0.0430219	ZFP6 (ZINC FINGER PROTEIN 6); nucleic acid binding / transcription factor/ zinc ion binding
At5g61820	CATMA5a57420	0.606435	0.0801754	expressed protein
At2g38800	CATMA2a37070	0.605047	0.0457708	calmodulin-binding protein-related
At3g47190	CATMA3a40270	0.603033	0.0945455	oxidoreductase, 2OG-Fe(II) oxygenase family protein
At3g43960	CATMA3a36840	0.601553	0.0907242	cysteine proteinase, putative
At3g05290	CATMA3a04310	0.599656	0.0744142	mitochondrial substrate carrier family protein
At3g21600	CATMA3a21470	0.596242	0.0763909	senescence/dehydration-associated protein-related
At1g30370	CATMA1a28380	0.595187	0.0610147	lipase class 3 family protein
At3g21240	CATMA3a21086	0.589237	0.0536028	4CL2 (4-coumarate:CoA ligase 2); 4-coumarate-CoA ligase
At4g36360	CATMA4a37973_bis	-0.585036	0.0881178	BGAL3 (beta-galactosidase 3); beta-galactosidase
At4g37750	CATMA4a39265	-0.59196	0.0536028	ANT (AINTEGUMENTA); DNA binding / transcription factor
At4g38410	CATMA4a39930	-0.593264	0.0907242	dehydrin, putative
At3g22800	CATMA3a22740	-0.594709	0.0944989	leucine-rich repeat family protein / extensin family protein
At4g03380	CATMA4a03710	-0.604039	0.0625524	expressed protein
At2g36570	CATMA2a34810	-0.605844	0.0946069	leucine-rich repeat transmembrane protein kinase, putative
At5g48110	CATMA5a44090	-0.606427	0.0748091	terpene synthase/cyclase family protein
At2g33850	CATMA2a32070	-0.607237	0.0102821	expressed protein
At1g70410	CATMA1a59670	-0.608502	0.0632376	carbonic anhydrase, putative / carbonate dehydratase, putative
At5g14580	CATMA5a12805	-0.612972	0.0874832	polyribonucleotide nucleotidyltransferase, putative
At3g08030	CATMA3a07290	-0.617182	0.0656464	expressed protein
At5g11240	CATMA5a10000	-0.627533	0.0667659	transducin family protein / WD-40 repeat family protein
At5g14610	CATMA5a12840	-0.635129	0.0945455	ATP binding / ATP-dependent helicase
At2g02170	CATMA2a01250	-0.651026	0.0394185	remorin family protein
At5g27920	CATMA5a25440	-0.652712	0.0145423	F-box family protein
At1g02860	CATMA1a01790	-0.655774	0.0980548	NLA (NITROGEN LIMITATION ADAPTATION); protein binding / zinc ion binding
At1g72140	CATMA1a61370	-0.656121	0.0317229	proton-dependent oligopeptide transport (POT) family protein
At1g04310	CATMA1a03150	-0.666967	0.0706414	ERS2 (ETHYLENE RESPONSE SENSOR 2); receptor
At3g54260	CATMA3a47210	-0.668037	0.0430219	expressed protein
At5g28050	CATMA5a25590	-0.678784	0.0430219	cytidine/deoxycytidylate deaminase family protein
At3g47380	CATMA3a40380	-0.681685	0.0597751	invertase/pectin methylesterase inhibitor family protein
At5g66050	CATMA5a61420	-0.686004	0.0393695	expressed protein
At5g52310	CATMA5a48205	-0.691798	0.0632376	COR78 (COLD REGULATED 78)
At3g13560	CATMA3a12710	-0.69202	0.0709867	glycosyl hydrolase family 17 protein
At1g04680	CATMA1a03520	-0.694923	0.0869592	pectate lyase family protein
At1g79150	CATMA1a68280	-0.713363	0.0191363	binding
At4g34030	CATMA4a35835	-0.719364	0.0753927	MCCB (3-METHYLCROTONYL-COA CARBOXYLASE); biotin carboxylase
At5g13110	CATMA5a11320	-0.730134	0.062233	G6PD2 (GLUCOSE-6-PHOSPHATE DEHYDROGENASE 2); glucose-6-phosphate dehydrogenase
At5g67480	CATMA5a62930	-0.734367	0.062233	BT4 (BTB AND TAZ DOMAIN PROTEIN 4); protein binding / transcription regulator
At2g25980	CATMA2a24350	-0.740259	0.0714313	jacalin lectin family protein
At1g76130	CATMA1a65350	-0.753342	0.0562135	AMY2/ATAMY2 (ALPHA-AMYLASE-LIKE 2); alpha-amylase
At3g45300	CATMA3a38355	-0.757101	0.0987291	IVD (ISOVALERYL-COA-DEHYDROGENASE)
At2g03240	CATMA2a02150	-0.757403	0.062233	EXS family protein / ERD1/XPR1/SYG1 family protein
At2g27510	CATMA2a25950	-0.766583	0.0673547	ATFD3 (FERREDOXIN 3); electron carrier
At2g35800	CATMA2a33980	-0.767787	0.0303301	mitochondrial substrate carrier family protein
At5g03860	CATMA5a03050	-0.770697	0.0884107	MLS (MALATE SYNTHASE); malate synthase
At3g29670	CATMA3a29930	-0.774626	0.0627261	transferase family protein
At5g58320	CATMA5a54070	-0.776052	0.0768919	kinase interacting protein-related
At3g14770	CATMA3a14120	-0.778926	0.0842991	nodulin MtN3 family protein
At4g05390	CATMA4a06020	-0.792718	0.051333	ATRFNR1 (ROOT FNR 1); oxidoreductase
At2g45340	CATMA2a43740	-0.793648	0.0148753	leucine-rich repeat transmembrane protein kinase, putative
At5g50700	CATMA5a46650	-0.795338	0.0760034	short-chain dehydrogenase/reductase (SDR) family protein
At3g18600	CATMA3a18210	-0.816951	0.0145423	DEAD/DEAH box helicase, putative
At4g28250	CATMA4a29890	-0.824056	0.0676239	ATEXPB3 (ARABIDOPSIS THALIANA EXPANSIN B3)
At3g23120	CATMA3a23080	-0.825224	0.0763909	leucine-rich repeat family protein
At4g03510	CATMA4a03876	-0.826365	0.0571204	RMA1 (Ring finger protein with Membrane Anchor 1); protein binding / ubiquitin-protein ligase/ zinc ion binding
At5g13420	CATMA5a11620	-0.832931	0.087705	transaldolase, putative
At4g36820	CATMA4a38390	-0.83971	0.024445	transcription factor
At4g20940	CATMA4a22440	-0.841772	0.0797539	leucine-rich repeat family protein
At2g38230	CATMA2a36520	-0.859512	0.0714313	ATPDX1.1 (PYRIDOXINE BIOSYNTHESIS 1.1); protein heterodimerization
At3g59480	CATMA3a52520	-0.860648	0.0430219	pfkB-type carbohydrate kinase family protein
At4g36850	CATMA4a38440	-0.890621	0.0667659	PQ-loop repeat family protein / transmembrane family protein
At2g28790	CATMA2a27200	-0.904754	0.0307974	osmotin-like protein, putative
At3g52840	CATMA3a45773	-0.91068	0.0102821	BGAL2 (beta-galactosidase 2); beta-galactosidase
At2g41190	CATMA2a39540	-0.912362	0.0785129	amino acid transporter family protein
At2g24710	CATMA2a23050	-0.913126	0.0393695	ATGLR2.3 (Arabidopsis thaliana glutamate receptor 2.3)
At1g54660	CATMA1a45760	-0.916179	0.0715886	pseudogene, similar to vetispiradiene synthase
At3g16560	CATMA3a15990	-0.917244	0.0430219	protein phosphatase 2C-related / PP2C-related
At3g61470	CATMA3a54606	-0.922111	0.0907242	LHCA2 (Photosystem I light harvesting complex gene 2); chlorophyll binding
At1g25400	CATMA1a24060	-0.925163	0.0881178	expressed protein
At5g22920	CATMA5a20420	-0.929467	0.062233	zinc finger (C3HC4-type RING finger) family protein
At3g54890	CATMA3a47845	-0.937094	0.0430219	LHCA1; chlorophyll binding
At4g34950	CATMA4a36740	-0.948417	0.0778967	nodulin family protein
At4g02850	CATMA4a03200	-0.978165	0.0285534	phenazine biosynthesis PhzC/PhzF family protein
At1g78830	CATMA1a67930	-0.978828	0.0393695	curculin-like (mannose-binding) lectin family protein
At2g27550	CATMA2a25985	-1.00176	0.0393695	ATC (ARABIDOPSIS THALIANA CENTRORADIALIS); phosphatidylethanolamine binding
At2g34180	CATMA2a32300	-1.01171	0.0744142	CIPK13 (SNF1-RELATED PROTEIN KINASE 3.7); kinase
At3g07350	CATMA3a06570	-1.02547	0.0625524	expressed protein
At1g69490	CATMA1a58800	-1.03524	0.018238	NAP (NAC-LIKE, ACTIVATED BY AP3/PI); transcription factor
At5g24920	CATMA5a22640	-1.04484	0.0644102	ATGDU5 (ARABIDOPSIS THALIANA GLUTAMINE DUMPER 5)
At1g67480	CATMA1a56820	-1.05803	0.0216793	kelch repeat-containing F-box family protein
At3g15356	CATMA3a14725	-1.05967	0.0656464	legume lectin family protein
At1g08630	CATMA1a07550	-1.08075	0.0170426	THA1 (THREONINE ALDOLASE 1); aldehyde-lyase/ threonine aldolase
At2g41100	OPA008818_rc	-1.09326	0.0387521	TCH3 (TOUCH 3)
At5g03680	CATMA5a02870	-1.09953	0.0102821	PTL (PETAL LOSS); transcription factor
At4g38470	CATMA4a39970	-1.11507	0.0393695	protein kinase family protein
At2g18700	CATMA2a17350	-1.15483	0.0119179	ATTPS11 (Arabidopsis thaliana trehalose phosphatase/synthase 11); transferase, transferring glycosyl groups
At4g24230	CATMA4a25970	-1.16185	0.0706414	ACBP3 (ACYL-COA-BINDING DOMAIN 3); acyl-CoA binding
At5g41670	CATMA5a37260	-1.19031	0.031436	6-phosphogluconate dehydrogenase family protein
At1g49500	CATMA1a40610	-1.20589	0.0393695	expressed protein
At4g25100	CATMA4a26790	-1.20669	0.0338049	FSD1 (FE SUPEROXIDE DISMUTASE 1); iron superoxide dismutase
At3g16150	CATMA3a15560	-1.21216	0.0480767	L-asparaginase, putative / L-asparagine amidohydrolase, putative
At3g02850	CATMA3a01775	-1.22278	0.0430219	SKOR (stelar K+ outward rectifier); cyclic nucleotide binding / outward rectifier potassium channel
At2g15620	CATMA2a14525	-1.26372	0.0145423	NIR1 (NITRITE REDUCTASE); ferredoxin-nitrate reductase
At4g36670	CATMA4a38220	-1.28998	0.0415718	mannitol transporter, putative
At4g15530	CATMA4a16270	-1.35061	0.0120216	PPDK (PYRUVATE ORTHOPHOSPHATE DIKINASE); kinase/ pyruvate, phosphate dikinase
At5g41080	CATMA5a36740	-1.35548	0.0136903	glycerophosphoryl diester phosphodiesterase family protein
At1g73600	CATMA1a62920	-1.40921	0.0314407	phosphoethanolamine N-methyltransferase
At1g79360	CATMA1a68460	-1.40987	0.0193997	ATOCT2 (ARABIDOPSIS THALIANA ORGANIC CATION/CARNITINE TRANSPORTER2); carbohydrate transmembrane transporter/ sugar:hydrogen ion symporter
At5g19110	CATMA5a17520	-1.41715	0.0587523	extracellular dermal glycoprotein-related / EDGP-related
At1g21400	CATMA1a20470	-1.54042	0.0315873	2-oxoisovalerate dehydrogenase, putative / 3-methyl-2-oxobutanoate dehydrogenase, putative / branched-chain alpha-keto acid dehydrogenase E1 alpha subunit, putative
At4g19750	CATMA4a20980	-1.57018	0.0375792	glycosyl hydrolase family 18 protein
At3g48360	CATMA3a41340	-1.57061	0.0269291	BT2 (BTB AND TAZ DOMAIN PROTEIN 2); protein binding / transcription factor/ transcription regulator
At3g06850	CATMA3a06053	-1.59394	0.0430219	DIN3/LTA1 (DARK INDUCIBLE 3); alpha-ketoacid dehydrogenase
At1g15330	CATMA1a14350	-1.62017	0.0324651	CBS domain-containing protein
At4g21680	CATMA4a23340	-1.71402	0.0430219	proton-dependent oligopeptide transport (POT) family protein
At4g35770	CATMA4a37425	-1.71736	0.0277107	SEN1 (DARK INDUCIBLE 1)
At5g24770	OPA021053_rc	-1.76989	0.0210856	VSP2 (VEGETATIVE STORAGE PROTEIN 2); acid phosphatase
At3g45060	CATMA3a38080	-3.00198	0.00290797	ATNRT2.6 (Arabidopsis thaliana high affinity nitrate transporter 2.6); nitrate transmembrane transporter

## Sheet: common genes
Additional file 3. List of genes commonly regulated by competition in Arabidopsis leaves and roots
		Leaf		Root
AGI code	CATMA probe	Ratio (log2)	FDR	Ratio (log2)	FDR	Short description
At3g05690	CATMA3a04745	1.56903	0.0201825	2.34985	0.062233	ATHAP2B/HAP2B/UNE8 (HEME ACTIVATOR PROTEIN (YEAST) HOMOLOG 2B); transcription factor
At3g24927	CATMA3a24830	1.01048	0.0212777	0.982148	0.0647378	expressed protein
At1g03550	CATMA1a02440	0.989033	0.0439599	0.679021	0.0816599	secretory carrier membrane protein (SCAMP) family protein
At5g45380	CATMA5a41330	0.785301	0.0341337	2.4987	0.0102821	sodium:solute symporter family protein
At5g23460	CATMA5a20960	0.743796	0.078663	0.700464	0.0102821	unknown protein
At5g41400	CATMA5a37030	0.742955	0.0291433	0.918291	0.0145423	zinc finger (C3HC4-type RING finger) family protein
At3g28300	CATMA3a28120	0.702073	0.0555947	0.979115	0.0102821	AT14A
At3g28290	CATMA3b28115	0.60403	0.0309829	1.26251	0.0372719	AT14A
At5g41410	CATMA5a37035	0.697652	0.0780942	0.747913	0.0943777	BEL1 (BELL 1); DNA binding / transcription factor
At5g23660	CATMA5a21145	0.687684	0.0201825	1.49216	0.0627261	SWEET12, sucrose exporter
At3g46130	CATMA3a39110	0.614319	0.0210699	1.11456	0.0166851	MYB111 (myb domain protein 111); DNA binding / transcription factor
At4g02850	CATMA4a03200	-0.739937	0.0765854	-0.978165	0.0285534	phenazine biosynthesis PhzC/PhzF family protein
At4g36850	CATMA4a38440	-0.808536	0.0279281	-0.890621	0.0667659	PQ-loop repeat family protein / transmembrane family protein
At2g15620	CATMA2a14525	-1.06805	0.0210699	-1.26372	0.0145423	NIR1 (NITRITE REDUCTASE); ferredoxin-nitrate reductase
At1g73600	CATMA1a62920	-1.43052	0.0111958	-1.40921	0.0314407	phosphoethanolamine N-methyltransferase
At4g35770	CATMA4a37425	1.76375	0.0294457	-1.71736	0.0277107	SEN1 (DARK INDUCIBLE 1)
At1g69490	CATMA1a58800	1.64662	0.0100897	-1.03524	0.018238	NAP (NAC-LIKE, ACTIVATED BY AP3/PI); transcription factor
At1g21400	CATMA1a20470	0.766441	0.0214502	-1.54042	0.0315873	2-oxoisovalerate dehydrogenase, putative / 3-methyl-2-oxobutanoate dehydrogenase, putative / branched-chain alpha-keto acid dehydrogenase E1 alpha subunit, putative
At4g15530	CATMA4a16260	0.7522	0.0816616	-1.35061	0.0120216	PPDK (PYRUVATE ORTHOPHOSPHATE DIKINASE); kinase/ pyruvate, phosphate dikinase
