# Supplementary material for: Transcriptome analysis of intraspecific competition in Arabidopsis thaliana reveals organ-specific signatures related to nutrient acquisition and general stress response pathways
Source: BMC Plant Biol. 2012 Nov 29;12:227. doi: 10.1186/1471-2229-12-227 (PMC3536592; doi:10.1186/1471-2229-12-227)
Supplement: Additional file 4 — List and origin of gene sets used for GSEA analysis. This Excel table includes a list of genes used for GSEA analysis. Genes significantly induced (IND) or repressed (REP) in response to different treatments or conditions were extracted from the literature or from microarray databases. Source and description of published data sets are given as a separate Excel sheet. [file 1471-2229-12-227-S4.xls]

## Sheet: Lists of genes
Additional file 6. List of genes used for GSEA analysis. Genes significantly induced (IND) or repressed (REP) in response to different treatments or conditions were extracted from the literature or from microarray databases.
N-IND	N-REP	P-IND	P-REP	K-IND	K-REP	Cold-IND	Cold-REP	Heat-IND	Heat-REP	Drought-IND	Drought-REP	Osmotic-IND	Osmotic-REP	Salt-IND	Salt-REP	Low F.FR-IND	Low F.FR-REP	Wounding-IND	Wounding-REP	P. syringae-IND	P. syringae-REP	B. cinerea-IND	B. cinerea-REP	S. littoralis-IND	S. littoralis-REP
At2g21650	At1g36280	At1g34510	At1g12560	At2g24850	At3g47860	At1g30280	At3g47860	At1g66080	At3g57520	At1g52690	At5g41050	At2g38530	At1g07050	At3g62100	At1g51805	At5g07000	At5g11060	At3g57520	At5g11060	At4g28560	At5g23230	At1g13340	At1g68840	At3g57520	At3g47860
At1g57590	At3g53460	At4g37220	At4g08620	At2g30750	At3g06770	At5g39580	At4g01450	At4g12400	At5g47240	At2g24210	At1g69920	At1g05560	At1g76240	At5g28630	At1g76240	At3g62100	At4g02410	At5g56160	At4g05070	At2g24850	At4g23720	At5g03610	At5g65730	At3g16450	At3g06770
At1g13340	At3g48360	At5g39580	At1g57590	At1g64370	At5g65730	At3g46620	At5g63880	At3g03520	At5g11150	At2g34810	At3g06770	At3g50970	At2g33850	At1g52690	At3g23175	At3g60390	At3g17790	At4g30660	At3g63210	At1g54010	At1g29670	At2g47000	At1g06830	At2g24850	At5g57170
At2g18230	At1g02280	At2g24850	At2g30750	At1g44960	At1g03470	At5g28630	At3g28130	At3g24500	At3g01260	At4g34410	At5g65730	At2g42560	At4g29690	At5g52300	At5g43350	At1g68190	At2g15050	At3g46620	At5g40720	At2g30750	At5g65730	At2g24210	At4g16990	At2g24210	At5g59670
At2g17710	At2g24762	At5g26340	At5g28630	At1g12110	At4g26520	At1g07050	At5g24150	At3g09640	At4g30660	At4g18170	At2g30750	At2g24850	At5g04960	At4g37710	At5g24150	At5g66590	At3g61890	At3g19970	At2g03310	At5g03610	At1g25530	At3g61930	At2g14890	At2g34810	At2g24762
At1g69870	At4g19170	At2g46880	At5g66590	At5g62020	At5g19800	At4g32190	At1g43800	At1g03070	At3g54150	At3g05640	At4g12400	At4g02280	At4g12390	At3g09640	At5g04960	At1g01260	At5g67280	At5g17350	At5g02500	At1g47890	At1g80920	At3g28210	At5g58900	At3g16400	At3g22200
At5g13080	At2g29290	At1g07050	At3g01190	At2g32030	At3g19850	At2g30040	At5g65730	At1g76080	At2g30750	At1g52890	At1g06830	At4g23600	At1g03870	At4g34410	At1g43800	At4g22190	At4g17770	At3g25780	At5g43450	At1g52690	At5g44020	At1g02470	At4g09460	At5g52050	At5g56600
At1g74590	At1g73120	At1g17710	At5g44020	At5g46350	At1g65960	At5g52300	At4g12390	At2g33590	At4g08780	At5g44420	At3g54600	At1g76650	At3g50740	At4g18170	At5g44420	At2g30040	At1g51805	At3g53260	At2g27395	At2g37750	At4g17980	At2g29500	At4g27030	At4g34410	At1g33480
At1g02470	At5g58310	At3g48580	At2g17710	At5g14400	At5g56040	At3g59820	At1g20630	At2g29500	At1g51805	At2g42530	At1g18590	At1g52690	At5g58310	At5g43450	At4g20230	At4g16515	At2g40150	At4g37710	At5g01520	At1g32960	At1g52190	At1g52890	At4g12390	At1g56660	At4g13220
At3g13950	At3g52150	At4g14070	At4g01250	At4g22753	At5g16590	At3g23170	At5g10930	At3g08970	At1g12200	At5g05410	At1g65480	At3g48580	At4g23290	At3g05640	At2g28670	At3g03830	At4g04610	At3g52550	At1g01060	At1g78410	At2g21330	At2g41380	At3g62950	At1g52890	At4g31310
At5g54840	At2g40490	At2g17280	At1g52190	At5g04750	At1g03870	At3g53990	At1g58520	At1g44414	At5g66985	At3g28740	At5g52780	At2g17840	At5g53880	At1g52890	At1g27480	At2g47160	At5g55620	At5g52050	At3g62750	At4g17660	At3g52150	At1g80160	At1g03870	At1g19020	At2g29980
At2g19190	At1g66760	At3g50970	At1g76240	At1g67970	At3g57410	At3g22910	At1g18620	At4g09150	At5g22555	At1g07430	At2g47160	At5g52300	At5g19970	At2g42530	At3g26200	At5g39860	At3g24500	At4g34410	At2g22660	At3g20370	At5g23060	At5g38710	At3g16240	At4g34710	At2g22980
At1g52890	At1g62780	At5g13080	At4g26010	At3g01290	At1g11820	At4g33070	At5g58310	At1g01940	At1g44800	At1g32560	At5g43350	At3g09640	At4g22212	At5g05410	At3g54040	At1g29395	At3g16560	At3g25250	At4g30960	At2g34810	At1g04680	At2g29350	At1g33240	At5g38710	At2g14110
At1g75830	At1g07320	At4g37710	At3g63110	At1g79720	At2g37585	At1g68050	At5g22270	At5g05410	At5g10400	At1g80840	At5g39860	At3g59940	At5g19890	At3g28740	At1g03870	At4g37770	At2g30070	At4g05100	At1g19330	At4g10500	At3g20820	At3g04070	At1g26220	At2g29350	At5g49730
At2g41380	At1g37130	At5g40010	At4g37160	At5g44420	At5g14120	At2g42530	At5g63810	At2g29450	At4g33070	At1g66800	At5g24150	At2g46270	At2g26440	At1g07430	At1g31060	At3g55840	At3g47420	At1g52890	At3g19850	At3g61930	At1g23730	At1g66390	At1g78290	At1g51760	At2g24650
At1g60730	At3g19850	At3g28210	At1g78260	At4g30140	At3g52840	At5g05410	At1g28400	At5g58770	At1g77760	At3g14440	At1g23205	At1g02360	At4g02850	At1g17020	At3g01060	At2g40000	At1g01140	At2g24850	At5g45310	At1g74590	At3g15850	At1g17020	At4g34760	At5g64310	At2g46710
At1g35910	At1g68190	At2g31945	At5g56540	At2g27310	At3g07360	At1g07430	At5g53880	At2g07695	At1g43800	At2g15960	At2g19990	At2g15970	At3g19710	At4g26200	At5g58310	At5g07010	At5g20790	At4g08170	At4g37470	At1g02470	At1g57750	At1g06620	At1g49200	At5g07010	At4g39510
At1g05340	At2g06850	At5g17760	At4g08380	At1g71100	At1g20010	At1g29420	At2g22770	At5g09590	At4g31840	At1g61340	At1g69730	At5g20230	At5g52900	At1g64660	At2g22170	At5g57660	At1g54820	At1g74450	At1g68520	At3g13950	At3g04570	At1g74020	At5g59030	At3g22600	At1g15260
At1g64970	At1g03870	At3g22910	At5g39580	At4g21650	At1g69040	At5g57660	At3g08940	At3g04710	At3g27070	At1g60190	At4g27030	At2g29500	At3g49260	At1g80840	At4g23290	At4g17460	At1g77760	At2g42530	At2g22980	At2g14610	At2g06850	At1g62760	At4g37590	At2g27690	At5g55460
At2g29350	At1g68520	At1g13750	At4g18170	At2g29350	At1g23030	At3g04010	At4g24700	At5g35320	At4g26130	At4g12480	At5g36120	At1g52890	At1g64405	At3g14440	At1g28400	At2g37030	At3g49580	At5g67210	At2g24762	At1g76470	At1g03870	At1g09500	At5g02840	At2g39310	At4g23290
At1g51760	At3g28740	At3g04530	At1g52060	At3g04070	At5g14720	At4g38580	At2g15960	At1g52870	At2g35960	At5g52300	At5g66460	At1g69260	At3g44990	At3g14560	At3g46490	At1g21830	At3g22970	At3g55840	At5g59350	At4g13890	At4g09010	At5g39610	At2g42600	At1g73330	At1g04530
At1g66390	At1g69530	At1g43910	At5g04960	At1g17020	At3g55330	At3g14440	At1g10230	At4g02980	At2g42530	At5g48540	At1g27480	At5g18470	At4g14390	At3g08860	At1g08930	At4g32280	At1g19330	At2g14290	At5g10930	At2g41380	At3g51400	At3g01970	At2g32100	At3g14440	At3g05880
At5g02230	At1g25230	At1g52890	At5g59680	At5g10300	At1g03160	At1g70420	At3g53800	At5g53680	At2g14750	At2g38340	At3g26200	At4g19390	At3g10720	At1g61340	At4g22212	At5g41400	At5g41410	At2g40000	At5g65210	At3g47340	At1g69530	At4g19810	At1g72430	At1g16370	At1g20010
At1g17020	At3g16240	At1g75830	At2g24400	At5g26200	At1g77460	At5g50720	At1g32780	At2g46240	At1g09200	At5g06860	At5g57170	At1g80160	At5g20250	At1g60190	At3g28040	At5g62220	At3g44990	At5g64310	At5g47610	At1g80160	At4g10340	At5g13080	At3g06080	At2g27080	At1g65010
At5g60770	At5g24490	At2g41380	At5g52260	At5g53110	At3g25860	At5g47060	At1g48480	At1g14360	At2g28740	At4g17470	At2g44480	At1g29395	At4g11230	At4g12480	At1g18250	At3g51660	At1g22550	At5g22900	At1g18620	At5g26170	At5g54270	At5g05600	At1g63260	At1g65390	At1g01170
At1g76960	At1g47400	At5g27600	At5g15890	At5g39850	At1g20020	At1g69870	At5g15120	At1g07350	At1g69530	At3g53980	At1g03870	At1g73480	At2g47930	At1g17870	At4g04955	At5g52900	At1g70560	At5g49520	At4g19860	At2g14560	At1g72610	At3g10320	At3g10525	At3g16410	At1g79460
At2g34960	At1g58290	At1g35910	At4g26320	At1g65490	At4g39350	At1g61340	At1g73120	At2g07687	At4g29260	At3g28550	At3g56970	At5g45310	At3g62280	At2g23270	At1g04040	At1g29430	At4g21990	At1g06620	At1g15260	At5g38710	At1g54890	At1g32940	At5g02760	At1g76790	At5g02190
At3g57240	At5g18600	At4g13420	At5g16590	At2g18050	At4g03380	At2g19450	At1g60960	At1g17870	At3g46970	At2g45570	At5g58770	At1g19020	At4g23820	At5g40260	At4g12320	At1g70290	At5g61420	At1g80840	At5g01790	At2g29350	At4g24780	At3g04000	At4g17810	At1g61340	At4g29905
At2g15480	At5g02160	At1g52820	At1g03870	At3g44350	At1g04040	At1g60190	At3g44990	At2g21130	At1g11720	At1g64065	At3g25717	At2g42530	At2g45470	At3g53980	At5g52900	At5g47370	At1g75710	At5g56980	At4g32570	At5g22520	At5g12030	At2g23170	At1g78100	At1g66160	At1g09760
At1g30500	At1g69040	At4g12390	At5g06200	At3g60160	At4g30620	At1g21120	At2g46250	At1g48720	At2g17850	At1g54020	At1g69530	At1g15040	At2g28160	At1g13990	At1g73120	At5g59010	At1g13110	At1g76790	At1g64780	At3g12220	At1g15260	At3g51860	At1g12500	At2g38870	At3g28040
At3g49110	At3g06980	At4g30270	At2g33790	At3g08860	At5g64030	At1g62710	At1g13990	At5g18340	At1g50090	At3g55970	At2g46340	At5g05410	At1g67750	At5g05965	At5g61000	At5g02760	At2g37640	At2g25460	At3g61880	At1g17020	At1g63370	At4g24000	At2g25200	At5g28237	At1g55490
At2g31230	At4g19690	At1g15040	At3g16240	At1g18210	At1g31850	At5g48540	At4g39090	At1g72660	At3g03190	At1g49450	At2g40300	At5g66110	At1g52050	At2g37770	At2g16750	At5g54470	At4g24780	At3g04010	At4g28020	At5g24200	At4g34950	At4g23680	At5g01015	At5g56980	At3g27000
At1g27980	At1g14150	At2g32830	At1g16150	At4g23610	At4g16970	At5g04340	At5g18690	At2g19580	At2g36880	At1g72520	At4g00910	At3g28740	At1g22530	At2g36650	At5g20250	At4g14560	At1g62180	At4g31780	At1g21920	At5g07010	At2g47770	At3g21500	At2g38310	At5g53750	At5g12940
At1g64360	At3g01500	At2g29450	At5g15725	At5g43580	At1g14380	At2g43500	At1g02300	At5g07330	At4g23290	At5g62470	At4g24780	At1g07430	At4g38840	At3g49580	At1g56430	At2g23170	At5g24660	At1g19210	At2g20750	At2g36690	At5g51060	At2g37770	At5g13770	At1g28480	At2g45560
At1g73500	At3g51870	At4g34710	At2g39400	At4g20320	At3g13750	At2g02680	At2g20180	At2g07777	At2g26400	At1g07900	At2g01860	At3g14770	At1g14220	At2g45570	At1g76890	At2g23760	At2g28550	At2g27690	At3g08860	At3g57240	At3g47470	At2g35980	At4g00400	At2g29440	At3g10520
At1g73330	At3g06070	At5g38710	At3g46900	At5g04080	At5g37830	At1g64065	At2g36800	At5g47830	At2g19590	At3g28220	At3g16150	At2g29350	At5g65970	At1g64065	At5g15830	At2g43290	At3g44450	At1g73500	At5g57180	At3g53150	At2g45470	At2g29470	At1g32520	At5g65280	At3g44990
At1g74710	At5g45930	At3g03640	At5g37990	At4g33280	At1g27460	At2g17660	At4g17870	At5g12030	At2g25060	At5g64750	At5g58310	At2g40000	At1g23480	At5g53870	At1g12080	At3g44610	At1g78170	At3g14440	At3g13810	At1g66960	At5g53880	At4g37990	At4g19530	At4g16590	At2g34170
At5g52760	At2g01530	At2g36390	At2g36690	At1g19180	At2g21210	At1g49450	At4g34630	At2g07675	At3g26830	At4g33150	At2g36885	At5g02020	At5g02780	At2g17660	At1g15380	At3g08640	At2g17300	At1g16370	At1g60590	At1g33950	At1g14280	At2g45570	At1g62180	At5g05600	At4g12830
At3g25780	At1g71720	At3g04070	At3g58810	At2g44370	At5g01015	At1g72520	At2g41090	At2g07674	At3g55130	At4g18280	At1g33811	At1g17020	At3g54400	At1g04220	At4g23820	At5g18060	At1g04770	At2g27080	At4g29905	At2g27690	At1g09500	At1g68620	At4g03400	At4g17470	At5g19190
At1g35230	At3g12930	At3g05360	At2g45890	At1g67360	At3g55020	At4g18170	At2g46650	At2g07677	At1g76790	At5g67080	At1g64780	At2g05540	At4g39710	At1g72520	At3g01960	At2g26710	At5g35560	At2g22770	At3g54720	At2g26400	At1g75900	At4g39670	At5g42100	At3g01830	At4g30220
At1g55790	At2g34640	At2g32660	At3g47380	At5g41400	At3g62930	At4g27560	At1g24100	At2g07671	At1g24320	At5g52750	At3g46490	At3g63060	At4g15370	At5g14470	At3g48610	At3g12920	At2g20950	At2g15960	At2g32100	At1g79680	At3g15270	At2g37760	At1g23390	At5g24420	At5g26850
At3g26830	At2g43535	At1g68740	At1g56680	At1g16510	At2g47940	At4g29780	At1g67750	At2g15790	At4g17260	At1g19670	At4g37800	At1g54100	At5g25460	At3g23220	At1g76800	At1g21050	At5g47610	At1g74950	At1g69440	At5g62150	At5g25130	At3g48850	At3g58120	At3g25180	At1g54820
At4g04490	At2g39800	At1g48260	At4g26150	At5g05210	At2g42690	At5g64750	At5g07680	At3g23990	At5g52670	At4g14400	At2g25060	At5g57220	At1g01750	At5g59310	At4g29030	At5g16030	At5g48850	At3g56880	At4g34000	At2g19190	At1g55260	At1g17180	At1g29440	At2g44840	At1g11330
At1g69270	At1g55490	At1g65310	At1g07690	At5g24420	At5g60710	At5g20790	At1g79520	At1g13600	At5g10390	At3g06500	At3g26830	At1g57590	At4g02290	At4g12580	At1g67750	At4g37610	At5g20150	At1g61340	At1g20650	At1g68620	At3g54050	At1g76470	At5g66920	At2g37770	At5g01015
At2g38380	At3g27160	At4g14020	At4g19690	At3g51860	At5g05170	At5g51990	At2g18170	At1g56600	At3g28510	At4g11650	At1g78460	At3g53980	At2g30670	At1g05575	At1g77760	At1g75450	At1g74940	At1g66160	At3g02380	At3g26830	At1g55490	At4g01870	At2g20670	At3g27416	At5g66330
At4g39210	At4g12550	At1g51830	At1g23020	At4g24000	At3g20200	At1g49220	At1g79440	At1g56440	At1g18590	At3g46660	At1g52190	At1g75040	At4g28250	At4g29780	At3g16530	At2g47440	At3g22968	At4g21390	At1g14380	At3g25010	At1g04040	At2g35730	At1g23480	At2g37040	At4g37750
At3g58550	At2g41250	At1g80840	At3g63470	At4g35720	At5g46270	At1g20440	At4g38840	At5g12110	At2g44490	At1g52410	At1g60590	At5g65990	At3g03840	At1g79520	At3g45160	At5g04190	At4g19380	At2g36710	At5g02760	At4g20000	At3g16250	At5g39520	At3g06750	At1g54010	At3g15570
At2g36750	At5g63310	At1g24735	At4g25250	At5g24030	At1g77550	At4g18280	At4g16370	At3g07770	At1g49670	At1g52400	At4g35770	At4g37050	At3g49960	At5g64750	At5g67390	At3g13980	At2g20180	At1g22810	At4g30720	At1g30850	At2g20880	At1g22400	At2g39570	At1g66760	At5g43700
At1g08630	At3g16250	At1g22150	At1g75780	At2g26560	At3g23980	At1g78440	At1g77000	At5g64510	At1g64390	At5g63350	At1g26380	At3g14560	At4g25050	At1g20440	At2g41480	At5g08130	At1g33600	At5g38700	At2g36430	At1g51890	At3g02380	At4g33150	At1g29510	At1g51780	At3g12610
At1g66570	At3g13120	At1g17830	At1g56160	At2g33130	At2g19880	At5g52750	At3g46540	At3g53230	At5g59870	At2g26020	At3g28040	At2g18050	At5g60520	At4g33150	At1g80050	At4g16770	At5g42310	At5g52020	At5g51850	At1g26410	At1g29430	At5g22860	At1g13250	At2g43510	At5g16030
At3g28510	At3g52380	At1g72070	At5g04970	At5g08335	At4g26740	At5g26920	At2g41480	At5g25450	At2g19800	At1g72260	At1g72430	At1g21100	At5g28770	At4g18280	At3g23410	At1g04240	At5g38530	At1g12610	At5g15830	At4g10290	At2g15490	At2g29460	At4g20870	At2g39330	At5g10930
At5g02580	At2g19800	At5g62490	At2g39040	At4g08870	At4g24800	At3g55760	At2g39900	At3g22090	At2g15490	At1g10585	At3g02020	At2g15960	At5g55050	At2g47950	At1g14220	At1g70940	At1g48100	At2g43530	At5g18630	At3g28510	At1g62770	At1g58340	At1g17050	At3g09250	At3g62550
At5g10760	At1g49500	At5g22270	At3g47780	At3g56890	At3g54400	At1g02820	At3g14620	At4g23570	At1g11580	At5g24110	At1g04040	At3g26830	At4g28780	At1g14550	At4g30400	At5g44260	At5g01820	At1g72920	At1g23080	At3g46280	At3g09640	At1g67980	At1g43790	At1g49450	At2g42690
At1g64810	At5g19120	At4g34950	At2g28270	At5g61640	At1g18090	At3g54150	At3g23410	At5g15290	At1g31320	At1g62660	At4g12320	At3g08860	At1g74070	At3g23250	At1g23390	At1g29440		At2g46370	At4g35470	At5g13080	At3g22460	At1g17170	At5g17310	At1g72520	At4g20940
At2g22240	At3g13750	At3g03790	At3g62760	At2g41730	At3g54090	At4g01250	At1g19670	At2g07701	At5g49480	At5g47990	At3g02380	At1g61340	At4g12970	At3g06500	At5g46280	At1g54200		At5g53750	At3g15570	At2g44370	At5g25610	At2g38240	At5g54630	At5g05340	At1g23080
At3g07600	At1g10522	At1g01070	At4g09990	At1g45145	At4g17090	At4g17090	At1g23480	At1g55530	At5g09520	At5g66650	At1g64390	At1g20180	At3g18200	At1g07400	At3g02640	At2g21200		At1g28480	At1g34640	At3g10320	At2g03590	At3g12500	At1g14280	At3g57450	At3g53990
At1g67360	At5g20250	At3g61880	At1g52070	At1g01470	At1g54920	At5g23220	At4g14400	At2g07702	At1g20693	At4g11890	At1g29430	At3g24520	At4g08770	At3g46660	At5g65970	At5g25190		At2g29440	At3g22970	At2g44240	At2g21210	At4g11650	At4g18740	At4g20860	At4g19530
At2g38340	At5g50915	At1g80320	At3g46880	At4g23600	At1g10020	At1g77640	At5g66690	At3g12580	At1g20696	At5g37260	At1g03820	At1g05450	At5g14650	At4g10250	At1g23480	At3g58120		At1g76640	At3g12610	At4g17470	At3g26060	At3g46660	At1g55330	At4g29780	At4g12980
At1g73040	At2g21210	At3g08860	At4g15370	At4g04020	At3g18050	At5g64870	At2g22420	At1g56170	At4g11330	At4g25490	At5g45670	At3g22840	At3g46720	At3g13672	At4g14400	At5g05690		At3g02840	At1g02300	At4g14390	At1g12900	At1g69930	At4g33666	At1g80820	At1g04240
At2g15490	At1g56050	At3g44510	At1g61550	At4g22260	At3g27530	At5g16010	At1g69830	At5g15450	At2g26560	At4g34710	At4g12830	At1g51140	At1g66100	At5g63350	At3g54400	At2g44910		At1g19180	At3g29035	At2g23170	At1g10585	At1g10585	At5g22920	At5g64750	At5g48490
At1g32940	At1g56430	At2g42600	At1g26380	At5g27830	At4g04040	At1g52690	At5g48000	At2g27580	At2g37040	At2g07698	At4g15550	At5g50360	At2g10940	At5g47640	At4g39710	At5g12050		At3g51660	At5g41410	At4g24000	At2g25200	At2g29490	At1g13700	At3g08720	At3g17640
At1g05010	At5g62360	At5g67340	At2g41310	At3g60970	At4g21750	At1g74890	At2g19310	At4g26270	At5g44400	At1g48300	At1g03310	At1g26380	At2g29570	At5g24110	At4g17090	At2g22810		At5g28237	At4g27220	At4g23680	At1g53470	At3g24982	At1g64640	At4g11320	At1g15810
At1g70000	At1g04420	At5g13400	At1g21120	At5g52760	At4g27440	At5g66650	At2g33810	At2g41160	At2g30860	At4g15210	At4g17880	At1g60190	At2g25810	At5g64870	At5g25460	At4g27450		At3g04640	At4g26950	At5g54700	At1g09750	At5g44480	At4g37240	At4g36010	At4g04330
At1g13990	At1g09750	At4g35750	At4g23180	At3g28580	At4g24750	At4g25490	At5g24290	At1g07500	At1g76650	At1g30250	At2g32100	At3g10020	At1g20010	At5g12020	At1g01750	At2g28400		At5g05600	At5g16030	At2g26560	At3g21055	At3g29250	At5g15350	At2g27500	At3g58120
At1g67850	At3g17170	At1g08630	At1g69920	At1g68620	At3g42800	At2g38465	At3g18050	At1g21550	At1g18370	At1g04980	At4g21870	At4g23220	At4g38660	At1g68765	At3g18110	At3g50340		At1g72450	At4g34630	At5g09290	At3g12610	At1g32350	At3g26320	At4g36950	At1g19960
At2g37770	At1g21500	At5g52670	At1g74500	At5g39050	At1g71020	At3g09450	At1g22740	At3g12050	At2g28900	At3g28007	At5g18060	At1g79270	At5g10170	At1g32350	At5g44460	At1g18400		At1g51820	At2g04690	At2g35980	At1g21500	At5g67310	At5g56860	At3g12580	At4g38840
At2g38390	At1g30820	At1g76800	At2g41250	At3g10980	At4g38760	At3g19680	At1g68600	At3g09350	At1g22885	At3g15720	At5g44400	At5g39610	At1g16390	At3g03470	At1g54000	At5g13740		At2g19800	At3g62550	At1g26390	At3g29030	At5g63970	At1g29500	At2g35930	At3g22250
At2g30140	At4g37610	At1g72920	At2g20515	At3g62270	At1g72180	At5g45340	At5g47240	At4g27670	At3g13330	At5g23830	At5g64850	At1g17870	At5g64120	At5g59720	At1g66440	At1g35140		At3g11180	At1g79110	At5g11920	At2g45570	At1g05680	At5g14410	At1g15010	At4g27595
At5g42800	At1g32540	At1g48000	At1g05880	At1g80820	At1g68560	At5g51570	At2g22450	At4g10250	At2g30620	At3g62550	At1g29420	At2g15880	At3g22210	At4g11890	At1g20160	At5g15160		At2g32510	At1g04220	At5g27420	At3g27690	At1g69920	At5g35490	At3g28730	At5g20150
At1g26390	At2g28000	At5g39610	At4g22460	At1g17180	At3g16850	At4g21215	At4g14270	At1g62510	At4g30650	At5g53710	At3g15570	At4g34000	At5g23010	At4g25490	At5g59080	At1g29510		At3g10930	At5g39610	At2g29470	At5g16030	At4g21680	At2g45340	At4g34230	At5g66530
At5g11920	At2g19970	At5g65280	At5g48540	At1g52400	At1g30520	At1g21790	At4g31500	At5g17310	At2g46650	At1g56240	At4g33720	At1g19180	At3g18890	At4g21320	At5g47240	At4g25260		At3g25180	At2g19810	At4g37990	At4g23820	At3g01420	At1g15290	At3g23250	At1g80050
At1g57630	At3g01480	At1g15600	At3g01175	At3g03470	At4g20960	At4g23810	At4g02290	At3g09440	At5g41280	At2g24580	At3g12610	At2g19900	At5g24660	At4g05020	At5g03760	At3g11490		At5g21960	At4g12980	At3g28210	At1g73600	At5g50760	At3g23805	At5g19110	At1g18360
At4g37990	At3g15520	At1g56360	At1g67110	At4g01870	At3g51150	At5g37260	At4g19980	At1g74310	At5g38020	At5g05250	At3g59250	At5g05340	At2g27420	At5g03720	At4g31500	At3g23030		At2g44840	At5g17300	At2g45570	At2g15890	At5g13330	At3g21550	At2g38240	At1g18170
At3g28210	At2g13820	At3g07350	At3g12110	At4g19200	At2g47930	At1g80840	At1g10640	At2g19310	At1g44110	At5g13220	At1g24020	At3g17790	At5g40990	At1g30250	At4g02290	At4g01250		At2g30020	At3g17640	At5g52760	At3g10720	At1g65690	At1g54740	At1g35140	At4g36540
At2g29370	At5g18660	At5g15120	At1g04250	At4g37030	At5g48790	At3g59350	At1g10760	At2g23110	At3g43190	At2g39330	At2g38310	At3g15670	At3g07010	At1g69480	At4g19980	At4g28240		At4g24570	At1g12330	At1g16420	At4g33790	At3g60120	At2g37950	At2g02990	At2g39470
At1g62370	At1g23390	At2g20800	At1g24620	At2g43510	At2g46530	At1g79660	At5g50800	At2g25140	At4g02800	At3g15500	At2g36800	At4g02360	At1g30870	At3g29575	At2g30670	At1g29450		At3g09870	At5g67390	At3g55970	At4g12980	At3g55970	At1g76110	At5g20230	At4g14400
At2g16890	At1g68590	At5g64110	At5g15180	At5g46960	At1g20840	At3g45970	At3g61210	At2g46830	At1g17180	At1g77450	At2g41240	At1g73010	At3g14310	At1g76600	At5g63850	At1g60140		At5g62360	At1g23390	At1g09500	At3g52720	At1g15520	At2g47930	At1g02400	At3g01440
At2g47880	At2g46220	At4g36350	At2g43570	At2g17040	At5g59750	At3g55580	At3g44540	At5g51440	At5g18170	At4g12470	At1g49750	At3g61890	At5g44680	At3g15440	At1g03440	At3g59900		At2g22760	At1g34060	At1g28480	At2g45180	At5g59220	At4g09350	At5g61890	At4g29020
At2g03530	At4g04330	At3g17790	At3g60470	At5g65870	At4g10560	At4g33920	At3g12580	At2g07719	At5g07690	At1g05100	At1g69880	At5g22460	At2g30750	At3g28007	At4g28250	At5g02540		At1g30320	At3g06590	At3g02480	At1g31330	At4g03320	At4g37550	At4g21850	At3g21950
At1g15670	At1g03630	At2g43535	At1g53680	At1g75170	At1g50890	At3g27880	At1g78090	At5g12020	At3g53730	At1g01480	At1g23080	At5g25110	At2g29290	At3g55970	At3g03840	At3g57800		At5g04340	At5g25190	At4g39670	At5g48490	At5g07010	At1g66230	At4g02360	At3g11090
At1g28480	At5g11070	At5g06860	At1g33920	At5g26731	At3g62630	At4g12470	At2g42790	At4g33660	At1g77120	At5g64120	At5g22580	At4g15530	At4g37160	At1g32560	At2g19650	At3g15450		At3g43250	At5g64770	At3g59930	At3g43190	At2g33380	At4g19830	At3g43270	At5g57030
At5g05340	At4g15700	At2g19800	At1g12030	At3g25760	At5g06290	At3g50700	At1g64900	At2g07798	At2g39700	At3g16470	At1g53230	At5g59310	At1g64170	At5g53710	At3g49960	At4g16780		At3g46700	At1g19960	At2g04495	At4g17560	At5g13220	At3g22420	At3g21230	At4g37800
At3g23550	At3g08920	At2g15490	At2g26560	At3g09480	At3g09580	At4g37260	At1g74090	At2g20560	At4g31970	At1g09970	At5g38910	At5g07330	At5g39860	At4g19390	At2g18700	At4g28720		At5g61780	At4g38840	At1g01680	At1g17180	At1g73260	At5g47610	At4g31800	At5g44580
At5g38910	At3g16000	At5g22580	At2g23830	At1g17170	At1g68780	At4g15450	At5g46780	At3g57880	At2g34490	At1g70850	At5g18030	At1g31750	At1g52060	At4g16820	At3g26330	At5g22920		At1g76650	At2g15020	At1g52890	At1g65230	At2g34500	At1g53730	At2g37180	At3g54720
At2g19810	At3g14740	At3g61890	At2g31085	At2g28710	At4g14750	At4g36110	At4g37310	At5g59720	At1g55120	At3g62740	At2g30010	At1g13990	At2g38120	At4g23810	At5g60520	At4g13260		At5g54490	At5g41050	At3g25882	At1g03630	At1g19250	At2g28630	At1g43160	At1g51940
At1g77920	At1g66100	At5g20410	At1g33900	At2g31980	At5g27970	At5g11070	At3g26330	At5g62730	At4g10120	At1g17420	At2g15020	At4g24000	At3g15850	At5g37260	At4g09350	At4g08950		At1g22250	At5g06280	At3g18250	At5g26840	At4g15610	At2g32560	At5g66650	At1g29660
At2g26290	At1g12800	At4g15530	At1g09750	At5g28510	At5g13140	At5g67450	At2g03750	At3g16050	At3g02640	At1g53540	At4g14130	At2g21590	At1g68520	At1g07150	At5g28770	At3g42800		At3g50500	At5g11930	At5g39520	At4g20360	At3g49620	At5g19120	At1g80120	At1g78995
At1g72770	At2g15620	At3g56040	At1g01190	At1g11610	At5g04430	At1g17420	At4g23493	At4g21320	At1g17170	At5g63130	At4g19430	At1g54050	At1g25230	At5g13220	At1g32450	At1g65920		At5g34831	At1g26920	At1g75040	At2g36770	At2g17500	At3g21870	At1g09950	At1g28100
At1g01360	At2g20670	At1g75520	At3g12610	At5g20230	At1g73655	At1g28370	At3g26230	At4g21323	At4g36670	At2g43550	At5g51720	At5g57050	At5g03120	At1g19250	At5g55050	At3g48360		At1g74100	At4g24760	At2g29460	At5g16960	At1g61810	At5g44130	At3g11480	At3g18050
At1g34060	At2g44040	At4g33030	At5g14020	At5g59320	At2g47440	At1g56060	At5g39890	At4g11660	At4g14400	At4g27410	At3g58120	At2g26560	At4g24780	At2g28400	At5g56870	At1g69570		At5g43170	At1g56220	At1g15520	At1g08380	At2g40435	At4g00050	At1g61890	At2g05310
At5g52750	At1g20190	At2g22880	At2g28570	At1g70700	At3g22210	At2g27420	At3g45230	At2g07698	At5g65360	At1g65500	At1g19960	At2g16005	At3g16150	At1g54100	At1g06080	At1g15550		At1g72910	At4g34020	At3g57950	At3g50820	At1g05340	At4g16980	At3g09940	At1g11350
At1g70810	At4g26370	At3g50350	At3g28210	At3g13672	At3g23940	At3g52400	At5g57655	At5g53400	At5g10040	At1g61120	At4g38840	At5g04340	At1g56680	At4g36740	At4g28780	At1g68560		At3g55970	At1g71030	At1g58340	At4g33220	At4g18360	At1g71970	At3g55980	At3g60290
At3g16530	At1g02820	At5g61550	At1g63560	At2g46600	At1g55960	At2g40880	At5g05250	At1g35660	At3g26590	At2g17840	At4g16370	At1g20450	At4g19690	At1g77450	At1g76990	At4g27280		At2g15890	At4g30400	At1g67980	At4g34135	At2g31945	At5g09760	At4g28140	At4g34220
At1g15790	At1g29510	At2g30140	At5g14750	At2g26020	At3g28180	At3g61060	At1g49010	At1g16030	At1g29395	At2g24850	At1g68570	At5g27420	At1g33811	At1g55760	At4g15690	At1g29500		At2g17660	At5g10020	At2g38240	At2g40840	At3g60140	At3g06150	At1g52030	At5g02890
At4g35190	At4g11460	At1g73220	At2g43620	At3g12900	At2g41560	At4g13790	At1g80870	At2g07705	At3g01550	At5g26340	At4g31870	At3g48510	At3g06070	At1g73390	At3g45970	At1g52830		At2g03240	At1g74670	At5g67080	At4g36540	At1g62570	At2g34620	At5g24780	At4g14270
At1g17740	At3g15850	At2g48090	At3g49210	At4g22240	At2g47910	At1g72416	At3g05180	At2g30480	At2g47240	At3g08670	At3g05730	At1g68500	At4g31910	At1g01480	At4g08770	At2g18300		At1g05575	At2g17040	At4g35180	At3g14210	At2g14620	At5g61590	At2g34600	At4g24810
At2g34660	At1g74890	At2g35980	At1g47400	At1g63950	At1g79560	At1g73805	At4g12970	At2g07725	At4g04610	At5g50360	At2g39700	At5g53870	At4g32280	At2g41730	At5g14650	At5g66080		At1g72520	At1g67050	At5g59590	At2g39470	At1g30700	At1g11260	At4g10390	At4g37080
At1g77120	At1g62510	At2g39370	At2g45180	At1g13830	At4g30680	At2g17840	At1g70470	At2g07722	At1g68880	At2g01520	At1g28670	At1g21120	At1g11080	At1g01520	At2g46690	At2g18010		At5g67480	At1g02820	At4g11650	At1g17170	At1g61120	At4g03110	At2g32510	At5g20630
At3g18250	At4g34290	At1g78340	At5g62340	At5g40960	At4g09140	At5g54470	At1g25440	At5g19875	At5g24290	At5g52050	At4g36220	At2g45570	At1g13590	At3g06490	At2g25810	At3g19680		At3g53990	At3g62090	At3g46660	At1g08650			At5g12030	At5g02760
At5g39520	At3g54090	At5g59540	At4g33790	At4g33905	At1g04840	At5g26340	At2g25590	At2g30000	At2g16060	At2g29500	At4g31970	At1g56600	At1g29020	At1g17420	At4g37540	At1g29460		At1g30135	At1g29510	At1g02430	At1g23250			At4g15440	At1g65660
At1g29050	At1g29450	At3g26040	At4g14365	At1g66200	At5g64300	At5g52050	At5g06690	At1g54050	At5g39320	At1g80160	At2g34490	At2g43620	At4g12550	At3g21780	At2g02130	At3g03840		At3g47160	At2g18890	At3g21520	At1g08890			At2g22880	At5g63180
At1g35710	At1g80440	At1g27140	At5g66280	At3g60690		At3g28210	At5g14650	At4g23493	At2g29490	At1g29395	At3g49670	At3g49210	At1g29660	At1g56060	At1g16390	At3g54810		At1g22070	At2g01760	At4g21850	At3g22120			At3g55970	At3g43800
At1g28230	At1g03600	At5g15070	At1g12080	At3g60520		At5g17760	At1g54100	At2g07678	At1g21130	At5g58670	At1g70230	At3g12580	At4g12830	At5g63130	At3g22210	At3g29575		At2g35290	At1g64500	At1g69930	At2g47000			At2g34070	At2g44740
At4g33040	At3g12900	At5g57510	At3g50640	At1g28190		At5g15950	At3g59400	At3g07090	At4g24110	At1g19020	At3g02640	At5g52760	At5g62360	At1g74930	At5g23010	At4g25810		At4g26670	At1g29450	At4g05030	At3g28345			At5g38120	At2g18300
At2g29460	At3g15450	At5g08380	At4g02270	At2g46750		At5g17850	At5g01210	At2g21640	At3g43670	At3g07650	At3g51750	At4g12410	At3g46270	At4g27410	At4g04830	At5g06930		At5g65280	At5g09460	At1g10585	At4g01310			At1g74010	At2g34680
At2g29670	At1g73870	At1g08430	At5g19890	At1g49000		At1g67970	At1g20010	At4g26780	At2g30870	At3g03480	At1g20190	At2g47770	At1g09750	At3g15650	At1g55960	At2g18700		At5g15190	At5g47640	At4g04500	At2g28950			At2g30360	At4g38860
At5g26920	At1g78850	At4g25160	At5g10430	At1g24575		At1g29395	At3g20810	At3g46230	At1g58270	At1g65390	At4g12730	At5g22860	At1g78020	At3g56710	At2g27420	At3g30180		At4g29780	At3g18050	At1g66600	At1g29395			At2g22500	At5g61590
At1g02880	At3g08030	At1g70900	At1g12090	At3g45140		At1g19020	At1g72200	At4g25200	At1g68600	At1g07590	At5g07690	At3g12510	At5g14920	At2g17840	At4g34950	At2g42870		At4g03400	At3g21260	At5g13320	At4g37800			At1g24070	At5g55220
At3g13100	At1g30520	At3g12750	At1g53990	At1g67920		At3g14890	At5g61340	At3g25230	At1g06760	At1g12610	At3g58990	At1g49450	At5g54370	At2g26380	At3g07010	At1g09250		At2g27830	At4g33666	At3g24982	At3g61470			At5g22630	At3g16370
At1g66690	At4g04840	At2g04460	At2g21540	At3g61190		At3g07650	At2g05160	At2g07731	At1g62560	At5g05600	At3g54400	At1g03790	At2g38310	At2g24850	At3g61820	At5g28770		At1g80820	At1g56230	At5g12340	At1g29660			At2g34930	At2g39920
At1g73840	At1g22590	At3g61390	At2g21880	At3g47340		At1g65390	At4g39940	At5g27660	At4g29700	At3g24420	At2g39681	At3g02480	At1g59730	At1g79270	At3g28270	At5g60840		At5g17850	At2g37180	At5g44460	At5g25460			At1g06620	At1g18620
At1g17170	At1g48630	At4g26260	At3g58120	At4g14660		At4g29190	At2g39330	At3g17611	At4g21990	At3g61890	At2g28950	At5g20710	At5g62340	At5g50360	At3g29970	At4g34760		At1g02400	At5g27950	At5g25260	At1g80440			At4g15210	At4g26760
At1g22160	At1g10470	At5g49620	At4g00480	At5g19875		At3g56880	At3g22740	At1g09140	At5g06730	At3g04000	At2g43100	At4g14365	At1g60590	At5g52050	At3g14310	At4g38400		At4g04330	At1g65920	At4g37430	At4g25080			At5g13220	At2g26330
At2g43590	At5g49360	At5g58070	At5g24100	At1g52660		At5g64905	At5g11070	At3g28270	At3g51720	At3g24520	At5g03555	At1g18870	At1g78970	At4g26080	At3g48720	At1g15580		At4g36010	At1g06760	At1g32350	At3g18050			At1g73260	At4g02850
At5g61160	At3g08740	At5g19120	At4g16370	At4g00780		At4g32280	At1g01240	At1g71000	At4g31500	At2g44840	At1g14280	At4g12580	At5g22580	At5g17850	At3g08770	At1g14920		At5g64750	At2g29090	At1g43160	At4g38840			At4g21830	At2g43460
At2g02990	At3g45140	At5g19430	At1g63590	At1g61800		At5g38700	At4g18240	At4g36740	At4g03060	At5g42800	At1g29450	At5g15190	At4g17810	At2g41870	At1g68190	At5g46240		At1g52720	At5g61420	At4g23700	At1g68600			At2g17500	At5g38980
At4g22880	At4g15680	At2g42690	At5g42830	At2g23440		At3g05800	At5g40250	At5g10695	At1g02730	At1g51090	At1g29660	At4g35190	At5g37450	At1g80160	At5g66590	At2g18790		At5g67080	At1g17100	At5g26700	At1g68010			At5g63450	At4g30110
At3g63380	At1g09390	At2g46400	At3g18250	At5g24770		At3g22840	At1g55960	At5g52640	At5g54970	At1g09020	At2g33810	At4g33550	At1g12080	At1g29395	At1g06830	At1g04180		At1g49450	At3g26320	At4g04510	At3g62550			At5g01100	At1g75040
At2g17290	At3g16450	At4g03960	At4g30320	At3g50770		At2g18210	At2g27420	At5g48570	At4g19980	At3g48510	At3g17609	At3g05640	At2g45180	At3g25655	At5g66985	At5g51810		At2g35930	At4g03060	At5g22570	At5g51440			At2g46520	At1g73600
At1g29395	At2g22980	At5g05340	At5g27920	At1g30260		At3g24520	At3g46530	At1g66510	At1g08090	At4g37220	At2g25735	At3g17520	At5g05500	At5g02020	At5g45650	At3g63440		At1g15010	At1g29500	At3g11480	At5g12020			At5g03210	At4g10620
At4g00700	At2g39920	At4g18170	At1g49570	At2g07739		At5g57110	At1g65870	At2g41730	At5g07460	At4g23600	At4g08950	At1g47960	At5g48490	At3g07650	At2g29290	At5g62280		At2g15090	At5g45830	At4g21840	At3g42800			At2g39030	At4g37920
At1g74810	At1g18620	At1g30135	At5g52350	At5g45130		At5g62360	At5g40850	At1g52560	At5g64570	At4g37990	At3g23730	At3g55090	At1g29440	At5g46350	At1g01060	At1g69010		At3g23250	At2g31160	At3g61190	At3g08030			At5g59820	At5g45820
At1g69930	At1g69160	At4g28040	At4g31970	At1g26400		At2g26560	At2g46690	At2g22240	At4g01430	At5g26280	At3g62950	At3g16530	At5g51720	At1g07590	At4g37160	At3g45970		At2g30990	At2g18300	At3g16450	At3g25920			At5g64120	At4g29360
At3g50930	At2g32690	At5g38910	At5g50740	At5g46950		At1g51090	At3g29970	At2g26150	At3g47340	At5g23840	At3g18110	At5g20790	At1g48510	At5g64905	At1g67870	At1g02340		At5g19110	At4g38860	At4g37010	At1g13700			At3g46220	At1g56220
At1g32900	At2g18700	At5g06320	At3g58000	At5g43980		At2g41010	At2g44230	At2g07749	At1g59870	At1g03790	At5g59520	At2g25625	At5g50740	At3g22840	At1g70820	At4g08040		At2g38240	At3g13690	At1g43910	At5g05220			At5g54170	At4g28780
At5g13320	At2g40610	At2g30540	At1g63450	At4g28703		At1g76650	At3g48720	At3g63350	At1g55450	At3g02480	At5g33370	At2g35300	At3g49670	At5g13170	At4g30140	At3g29370		At3g16860	At1g29460	At1g10070	At2g38465			At1g17420	At2g32090
At1g26420	At2g43550	At4g13800	At1g26240	At4g35070		At5g54490	At5g07690	At1g30070	At2g22330	At4g39670	At1g20070	At2g29380	At3g22060	At5g01380	At4g26320	At4g34770		At1g66760	At1g18810	At3g01420	At5g63180			At1g28370	At4g27450
At4g16260	At3g62550	At1g05300	At1g76930	At1g14220		At4g12480	At4g30660	At1g53540	At4g01390	At4g33980	At1g72970	At3g03470	At5g07690	At3g17790	At3g06390	At4g27260		At3g61060	At2g39920	At5g50760	At2g18300			At1g27730	At5g55620
At5g52740	At1g68670	At4g33550	At2g04025	At1g18220		At3g48100	At1g68190	At4g23885	At1g13650	At1g29640	At4g18630	At1g66390	At2g44370	At2g18210	At2g30210	At2g42380		At1g69890	At3g52360	At3g26820	At4g38860			At5g52390	At5g57780
At4g32950	At3g13470	At2g26660	At5g17820	At2g21655		At2g28900	At5g59670	At1g26800	At1g76520	At1g24070	At1g76530	At1g77120	At3g01550	At3g24420	At5g03120	At5g02200		At1g51760	At1g69160	At2g18660	At3g26960			At4g35160	At4g12970
At1g32350	At3g09210	At1g17180	At5g63660	At3g26470		At3g02480	At5g66985	At2g32120	At5g19250	At1g70640	At5g37450	At5g39520	At1g14280	At4g37900	At2g42840	At1g21910		At3g23230	At4g14270	At3g29250	At4g39330			At3g48520	At3g62110
At3g28580	At1g78820	At3g08720	At1g67980	At5g04781		At4g39670	At2g29290	At1g56300	At2g39510	At2g15780	At1g45201	At2g43510	At1g49230	At3g61890	At1g13110	At4g36110		At5g20230	At3g48460	At3g09940	At5g55220			At5g13930	At2g01505
At5g38900	At5g28770	At3g16530	At2g38490	At3g56800		At1g01560	At3g26280	At4g29770	At1g32450	At2g43510	At5g01600	At4g33150	At4g21850	At3g24520	At4g00910	At4g39800		At5g27520	At2g40610	At2g43570	At1g32990			At1g61120	At1g09415
At1g21400	At5g45820	At5g20790	At3g55790	At5g37600		At5g06320	At5g67420	At3g07150	At5g39890	At1g72900	At3g05600	At4g18280	At5g23020	At1g05100	At4g24780	At1g10550		At2g32140	At3g54790	At5g48400	At2g39920				At5g51750
At1g08090	At3g15630	At4g33020	At5g14740	At2g39420		At4g33980	At5g38140	At2g47180	At4g33560	At2g28400	At1g64640	At1g16850	At3g12900	At2g44840	At5g57625	At5g57560		At5g17490	At4g30110	At1g21240	At2g29480				At5g07580
At5g17220	At5g55220	At5g47920	At2g38300	At3g09260		At4g36010	At3g48920	At4g39235	At5g41080	At1g62570	At4g21990	At3g50980	At4g18970	At2g21590	At3g16150	At5g55250		At1g32920	At1g13650	At1g61800	At2g36990				At1g19150
At5g47220	At3g12780	At4g01870	At1g73620	At1g26390		At1g70640	At2g41870	At5g37670	At2g33830	At3g48350	At5g61420	At5g52750	At4g33666	At5g57050	At1g56680	At3g28180		At4g01250	At4g23870	At3g48640	At4g17220				At5g44680
At1g76990	At5g05250	At2g24000	At5g56080	At2g23120		At4g04330	At1g29395		At3g18830	At1g05560	At4g03060	At2g29460	At1g49750	At5g42800	At5g19530	At3g15540		At5g45750	At3g30180	At5g59220	At1g08080				At2g40100
At1g28190	At2g23130	At3g03260	At5g18470	At3g10190		At3g51660	At4g15800		At4g10270	At1g14120	At5g02760	At1g61800	At4g08950	At4g16680	At4g23690	At3g16800		At1g02660	At3g23880	At2g13810	At1g09310				At2g42380
At1g02850	At4g15690	At2g43510	At5g60660	At2g39030		At1g02310	At3g46970		At4g14980	At5g59320	At1g29500	At4g35690	At3g02170	At1g51090	At1g33811			At3g45640	At1g68570	At5g22530	At5g38420				At5g11420
At5g62480	At2g44920	At3g43110	At2g44370	At2g26010		At1g60470	At5g04470		At1g52000	At5g23820	At4g03210	At3g15500	At5g59520	At4g37220	At3g06070			At3g44260	At5g45820	At4g18250	At2g40610				At5g13140
At2g30670	At1g04460	At5g67080	At1g74890	At2g39330		At2g41640	At4g24780		At4g39950	At3g56260	At5g63180	At1g58340	At1g08090	At4g23600	At4g31910			At4g25810	At2g17700	At2g30770	At4g25480				At3g47833
At5g11930	At1g78630	At1g19200	At5g04730	At1g10690		At5g25110	At3g16150		At4g24780	At4g16260	At5g35490	At3g12500	At5g61420	At4g37990	At5g44550			At3g21230	At3g22104	At3g21080	At1g13650				At3g21870
At5g50800	At1g29070	At1g74010	At2g43890	At1g19670		At2g28400	At2g35000		At5g27380	At2g06050	At3g62150	At3g51750	At3g43800	At2g04050	At1g11080			At5g42380	At1g32900	At5g13220	At1g30080				At3g63200
At1g68470	At3g09580	At1g02310	At4g12360	At1g62840		At4g22270	At4g31910		At5g40780	At1g43160	At1g08090	At1g80110	At4g30610	At1g70130	At1g66270			At5g12340	At1g79520	At3g45130	At4g38770				At4g34620
At3g61190	At2g42220	At3g25790	At1g52050	At1g09070		At1g62570	At4g04610		At2g21790	At4g29700	At2g18300	At3g11930	At3g09940	At1g28480	At2g32100			At4g31800	At4g10160	At1g73260	At1g12090				At3g07540
At1g43910	At5g14650	At2g29460	At1g17190	At2g32270		At1g35140	At2g29750		At4g08770	At5g66780	At4g38860	At5g28510	At1g62280	At3g02480	At4g12550			At3g52450	At2g36970	At1g02450	At1g53080				At1g68780
At1g10070	At1g19150	At3g02550	At3g29780	At3g07390		At1g08890	At2g32100		At1g62800	At1g10370	At5g50800	At1g48100	At3g03190	At4g39670	At5g10250			At5g64870	At4g36540	At2g34500	At4g13770				At2g01590
At2g04070	At2g10940	At1g76930	At5g53250	At5g24780		At2g02100	At1g20620		At5g62680	At1g02850	At3g22231	At5g61160	At1g75780	At4g33980	At5g23020			At2g06050	At1g13080	At4g21830	At1g64720				At2g02950
At4g21680	At1g69200	At2g28400	At1g49030	At5g44430		At1g19380	At3g17790		At5g35970	At3g56360	At1g28560	At2g22590	At2g17820	At3g54520	At1g60680			At4g27440	At4g22730	At1g19250	At1g32670				At2g04700
At1g51890	At1g23205	At2g15090	At3g17609	At3g03020		At1g49230	At3g19000		At1g72360	At4g37150	At5g24570	At1g24600	At4g01390	At1g70640	At1g31050			At1g11210	At2g42890	At5g57550	At1g16030				At2g40610
At3g25010	At4g37540	At4g10120	At3g48450	At5g39670		At3g47420	At1g03310		At3g16530	At2g07723	At1g29460	At5g10040	At1g59171	At5g22460	At4g12830			At4g24380	At4g27900	At4g23150	At2g15050				At2g27385
At2g25625	At1g75690	At5g02200	At5g24110			At5g13320	At1g23120		At5g16570	At5g15960	At3g12580	At1g06570	At1g13650	At3g02140	At5g50800			At1g43160	At2g42300	At1g52770	At1g15980				At1g78170
At1g01420	At1g78830	At3g49160	At3g23730			At4g17490	At2g46490		At5g59130	At2g42560	At1g22690	At1g11190	At3g23880	At1g17745	At1g03310			At5g47240	At2g20210	At1g51800	At2g33830				At2g28470
At2g18660	At4g31940	At4g21470	At3g12900			At1g22570	At4g33960		At4g23800	At2g38750	At3g03840	At4g27670	At3g53190	At2g15780	At5g62360			At5g66650	At1g68780	At5g64810	At3g44890				At5g53460
At2g34720	At4g32340	At1g17170	At2g28780			At4g16146	At4g19530		At2g30670	At2g34930	At1g55450	At1g73260	At1g51940	At1g32970	At1g09750			At1g23710	At2g28200	At2g17500	At4g25200				At4g15930
At1g63530	At1g35680	At5g39720	At4g01140			At5g45820	At5g14920		At4g39940	At3g46230	At1g26410	At5g59320	At2g25510	At3g15500	At2g28470			At5g05410	At4g26850	At1g61810	At3g16370				At5g58960
At3g01830	At5g22920	At2g20670	At3g59370			At5g61380	At4g23600		At2g39330	At3g55500	At4g15690	At4g10250	At2g40330	At5g14740	At5g14920			At4g14270	At2g28630	At1g14880	At5g55620				At2g24390
At1g80130	At2g18300	At1g22890	At2g43600			At5g48250	At2g38310		At5g46330	At2g22330	At2g40610	At1g04560	At1g30840	At1g62570	At1g24020			At4g27280	At2g28720	At5g01900	At2g25240				At1g74670
At1g21000	At1g34690	At1g35140	At5g56320			At2g30400	At1g07040		At1g65860	At4g15100	At1g74670	At3g21520	At5g62280	At3g23230	At1g08430			At3g19580	At5g04820	At3g28580	At4g34131				At1g20190
At1g12940	At3g03820	At2g02990	At5g45840			At1g25400	At1g60590		At5g46230	At5g54060	At1g62180	At5g43840	At3g04290	At4g27670	At2g38310			At5g47220	At5g45800	At1g05340	At2g15480				At3g18000
At1g21240	At3g56980	At2g16630	At4g25790			At5g43420	At5g48880		At3g18080	At2g38820	At4g13770	At1g75030	At5g51460	At5g59320	At4g37610			At1g16130	At4g31060	At3g57260	At2g42220				At4g26540
At2g21590	At3g16670	At1g11190	At2g16230			At5g48070	At5g55120		At1g44100	At1g21250	At5g45820	At2g43590	At1g49860	At3g57760	At4g26530			At5g66880	At3g58070	At2g25440	At5g61750
At1g76680	At2g39310	At5g20230	At1g14540			At5g24470	At3g01310		At1g64160	At1g22190	At3g49160	At3g15990	At5g60530	At4g17490	At2g47540			At4g33905	At4g34850	At1g79400	At1g19150
At1g61800	At2g34620	At3g52970	At4g20450			At5g50450	At5g64040		At3g10040	At2g47180	At1g16410	At1g64160	At3g50010	At1g53540	At1g60590			At3g11480	At5g59130	At2g04450	At3g54940
At3g49160	At2g27420	At3g29810	At2g40330			At2g35710	At5g48490		At5g44730	At1g56250	At1g06080	At5g45630	At5g13140	At1g43160	At5g48880			At3g61190	At1g18330	At5g38250	At2g10940
At3g48640	At2g41560	At2g39040	At1g64640			At2g21130	At3g63160		At2g43550	At3g09260	At4g28780	At2g28400	At3g46280	At1g14540	At5g04190			At1g61890	At1g71190	At3g11340	At1g58340
At3g03910	At1g74670	At3g09290	At1g80280			At1g12710	At1g11700		At3g61820	At4g13410	At2g40330	At5g01300	At4g23800	At1g80320	At1g53230			At2g45210	At4g32340	At3g13610	At2g28630
At2g17040	At3g03630	At3g15630	At1g26390			At1g80130	At1g23390		At5g04950	At1g62540	At1g11545	At5g13200	At1g49470	At1g23710	At4g39675			At3g09940	At3g46130	At3g60140	At1g74470
At1g28600	At5g04950	At1g69930	At5g10130			At2g22500	At4g04330		At3g11930	At2g39030	At4g01430	At1g26420	At2g01610	At3g30210	At2g45180			At4g28140	At1g49470	At1g65970	At4g25960
At3g50770	At2g22990	At2g18050	At5g40590			At2g34930	At1g28130		At4g15830	At4g12410	At3g03850	At2g34610	At4g30800	At1g09930	At5g48490			At3g50800	At4g28270	At2g14620	At1g11860
At1g03550	At1g25550	At3g50930	At2g29250			At3g55500	At2g40840		At3g29970	At5g48850	At4g14980	At4g16260	At1g66940	At5g47220	At1g29440			At5g45340	At2g44740	At2g45220	At1g14070
At3g61990	At5g65010	At5g48850	At4g14695			At2g35290	At2g39380		At5g65010	At3g48520	At2g30770	At4g09600	At5g66740	At1g02850	At5g51720			At2g22860	At3g13000	At3g45330	At5g44130
At5g22300	At2g40400	At3g47420	At4g40010			At1g32860	At4g27450		At1g71880	At1g17380	At5g57780	At5g12020	At4g19170	At2g23120	At5g40450			At3g50260	At1g71970	At1g30700	At1g52560
At2g30770		At3g52190	At1g33612			At4g18650	At3g02550		At3g09270	At3g21770	At5g55450	At1g43160	At4g31940	At4g37390	At4g27450			At2g39920	At1g11700	At1g61120	At4g26530
At3g21080		At5g13200	At2g46750			At4g27410	At3g29320		At5g52710	At3g20370	At2g27420	At4g33905	At1g02810	At2g32140	At3g49670			At4g22620	At5g64550	At3g05770	At3g22210
At2g14620		At5g04120	At2g40180			At3g27210	At4g24110			At3g50280	At1g03360	At3g30210	At1g78370	At1g72240	At5g12940			At1g76600	At5g27420	At3g57460	At4g37970
At1g28570		At3g26510	At2g30670			At3g05660	At4g04830			At3g45680	At5g62280	At5g66780	At2g39530	At1g03090	At4g33666			At2g34600	At3g51950	At1g66550	At3g18890
At1g67810		At2g27190	At2g44740			At3g60930	At1g05560			At4g30660	At3g04290	At3g48520	At2g26820	At5g12030	At3g22060			At4g10390	At2g21320	At5g39670	At2g26150
At1g80840		At5g66700	At4g39800			At1g49720	At5g10040			At3g01290	At2g01505	At2g05520	At3g01260	At1g80130	At1g35140			At5g60890	At1g78170	At1g05680	At5g40020
At1g28680		At4g24890	At4g35200			At4g11280	At1g14120			At5g36220	At1g65860	At5g11110	At5g65730	At5g66640	At2g02100			At2g31800	At3g63450		At1g70760
At5g54060		At5g20150	At1g29670			At5g22250	At3g22240			At2g14560	At5g14650	At3g14440	At4g08780	At3g50060	At5g10040			At3g01830	At4g19170		At3g15310
At2g45220		At5g64870	At5g02490			At5g19240	At5g24210			At4g08300	At5g24270	At5g42900	At1g28290	At3g17690	At4g29020			At2g41100	At5g47800		At2g34620
At1g69490		At5g16010	At4g40090			At4g02330	At5g14880			At1g64380	At4g26850	At4g25480	At1g73120	At3g46230	At3g56060			At5g12030	At2g27420		At1g53540
At4g08770		At4g33666	At4g01430			At5g25250	At4g33666			At5g07010	At2g21650	At2g41190	At1g04680	At3g55500	At1g02640			At2g26530	At3g11340		At5g62350
At4g37410		At3g53620	At3g23800			At3g45960	At4g33660			At5g10300	At3g12710	At4g38410	At2g19990	At4g15100	At1g29660			At4g25480	At2g28350		At2g36870
At4g39890		At3g17690	At1g62280			At3g48520	At3g02170			At1g73330	At3g44450	At3g11480	At5g59680	At3g53600	At3g12900			At2g22880	At2g39940		At1g74670
At4g32940		At1g21360	At2g45050			At3g50260	At1g06760			At1g16370	At4g34770	At3g21720	At1g75500	At1g69490	At5g66390			At3g62550	At3g26290		At1g78370
At1g54100		At1g71140	At1g09155			At5g37770	At4g29700			At2g18050	At4g35270	At5g50800	At1g21440	At2g38820	At4g18970			At5g13220	At5g20110		At1g07400
At4g15610		At4g24380	At4g28650			At3g16800	At2g45210			At1g71520	At5g01740	At1g67920	At1g73830	At1g22190	At5g51550			At1g18300	At2g21050		At1g71000
At1g80300		At1g32350	At1g13710			At3g61190	At5g61420			At2g40650	At3g01190	At4g25200	At1g72610	At2g21820	At1g03820			At2g22500	At1g06000		At5g47330
At3g62960		At1g43160	At1g22500			At5g39670	At1g14700			At5g65280	At5g46280	At1g16030	At1g54890	At2g03760	At4g30020			At3g15630	At1g15740		At5g13930
At3g49620		At3g48360	At1g56430			At4g30830	At3g51420			At2g15880	At5g59130	At4g21650	At4g25090	At2g37870	At4g08950			At2g38750	At5g47820		At5g07100
At1g77450		At5g01600	At5g51470			At1g78410	At5g43440			At2g20880	At3g03190	At2g42540	At5g02160	At4g11280	At3g02170			At4g29740	At5g13930		At1g55670
At1g73810		At3g61410	At5g60520			At1g49200	At4g26790			At5g26220	At5g25460	At4g05100	At2g19970	At1g62540	At5g59520			At5g47230	At1g25220		At3g48720
At2g35940		At5g66780	At4g22010			At1g66160	At3g56360			At5g10230	At2g01290	At3g47340	At3g27400	At3g45960	At1g08090			At1g35140	At1g68710
At5g16570		At1g08310	At2g32680			At5g52670	At3g56400			At3g30720	At5g44130	At1g27730	At1g52070	At5g48850	At5g61420			At2g12910	At5g62630
At1g76690		At4g17790	At3g02850			At4g12000	At5g64860			At3g51860	At5g03350	At1g69480	At4g21410	At5g14700	At3g43800			At5g65300	At5g44680
At1g78410		At4g23700	At2g42870			At3g02140	At3g52180			At2g22880	At2g47440	At3g29575	At4g14130	At3g48520	At1g10470			At2g34930
At1g55760		At5g11110	At3g61940			At3g04640	At1g60010			At2g47780	At4g16980	At5g59720	At3g46900	At3g57540	At4g26790			At1g35210
At1g13470		At5g47220	At3g19430			At3g01830	At3g23280			At4g15440	At5g46330	At2g18660	At1g03820	At1g17380	At3g30775			At1g09940
At2g41730		At1g10370	At3g12540			At3g46640	At3g47560			At2g15080	At2g18980	At4g35770	At5g47500	At4g37370	At4g30610			At2g33830
At2g39330		At5g24600	At1g75750			At2g22880	At1g13650			At2g47770	At5g08070	At1g65690	At3g13750	At1g01470	At3g10080			At2g31360
At1g17380		At1g02850	At3g07720			At4g24570	At3g23880			At1g68620	At5g25090	At4g11890	At5g02760	At2g18180	At1g62280			At5g15650
At1g76980		At3g02100	At1g10970			At2g35980	At4g33560			At1g44350	At2g02950	At1g09310	At5g63780	At2g46270	At3g03190			At5g51190
At1g11700		At1g25400	At2g25510			At4g25480	At5g67280			At2g38760	At1g66940	At2g32510	At3g60470	At4g01026	At1g01580			At4g04840
At2g02370		At3g21720	At4g31320			At5g51390	At3g17040			At5g15190	At2g37130	At5g12030	At4g15390	At4g30470	At4g01390			At5g41080
At4g37370		At1g24575	At5g05250			At1g01470	At1g65060			At4g33550	At3g56980	At5g61820	At5g01015	At1g57590	At1g59171			At4g17500
At1g67940		At2g42530	At1g11545			At1g56600	At1g13080			At5g02940	At5g07580	At4g23810	At3g12610	At5g66460	At1g13650			At2g37430
At1g52880		At5g50800	At1g53830			At2g16890	At2g22330			At3g17520	At2g43000	At5g64190	At5g25840	At2g14290	At3g23880			At4g25470
At5g24780		At5g63130	At5g26080			At4g30650	At4g29890			At2g35300	At2g32270	At2g43570	At4g12980	At5g07010	At3g53190			At3g53600
At5g44430		At2g42250	At5g19700			At1g59530	At4g31940			At1g24580	At5g40990	At5g25930	At3g27690	At5g10300	At3g55230			At3g26740
At1g72260		At3g56400	At5g55620			At5g67480	At1g09415			At2g22200	At5g61590	At2g46680	At4g02270	At3g14280	At1g07560			At5g06690
At1g19250		At5g09470	At4g00910			At3g27690	At1g21250			At1g21100	At2g17230	At5g53710	At1g51850	At2g32020	At1g51940			At5g52400
At1g56650		At1g22400	At1g73780			At3g17130	At5g46790			At2g29460	At1g03440	At1g22990	At3g58120	At1g49450	At5g67280			At3g27210
At2g29420		At5g02170	At1g23160			At5g17300	At1g77210			At1g15010	At3g07010	At2g39400	At4g31970	At1g26380	At4g01430			At2g37040
At4g23150		At2g32140	At4g39675			At1g56660	At5g45800			At4g02380	At3g61820	At1g15330	At4g36540	At5g01520	At3g03850			At5g10695
At3g32980		At3g47340	At5g26920			At3g17520	At2g44740			At5g35940	At5g04950	At1g15520	At4g12730	At4g34000	At5g62280			At5g62520
At1g61120		At4g21680	At3g53280			At4g01870	At2g01610			At2g38240	At1g49860	At2g47780	At2g47550	At2g20880	At3g04290			At5g61600
At1g26960		At5g09570	At3g18200			At2g36220	At2g18980			At3g04720	At1g24260	At5g48180	At5g36910	At1g67360	At4g31940			At5g63450
At2g36380		At5g50760	At4g19030			At2g24240	At4g19170			At3g12500	At3g29970	At5g59220	At3g02885	At5g28610	At1g49860			At1g73540
At1g55850		At5g13330	At1g22890			At1g16850	At2g34620			At1g24600	At1g13270	At3g24310	At4g37800	At2g23170	At4g26850			At2g46520
At5g39670		At4g25810	At1g60960			At1g17170	At3g10040			At5g20230	At5g21100	At2g23110	At3g29410	At2g22880	At1g77210			At2g37180
		At1g64590	At4g01630			At5g20230	At5g52390			At2g36780	At5g44680	At5g14780	At1g29450	At2g47780	At5g04530			At4g11280
		At2g18660	At1g64910			At1g62510	At3g59250			At2g24600	At3g48200	At3g60420	At5g53250	At4g24570	At1g67330			At4g20860
		At4g33770	At1g34760			At5g57220	At1g55850			At3g24982		At3g46230	At1g49030	At2g35980	At4g23800			At1g01480
		At1g23140	At1g21250			At5g18670	At5g07240			At1g56650		At1g64110	At1g70710	At4g25480	At1g49470			At1g58420
		At1g27950	At4g28460			At3g15990	At1g67660			At4g27440		At3g55500	At2g35270	At5g57510	At3g54560			At5g59820
		At1g56430	At1g02220			At4g17550	At3g22200			At4g33905		At2g33380	At2g28780	At1g56600	At5g19890			At5g22250
		At4g30110	At5g65390			At3g44260	At1g80690			At2g22860		At5g06760	At4g00880	At1g66500	At2g18980			At5g46330
		At1g71130	At2g18800			At5g13200	At1g18590			At5g05220		At2g30770	At3g59370	At2g47770	At5g25090			At4g27657
		At1g76520	At3g48940			At2g31380	At1g12110			At3g19580		At5g54740	At1g72970	At1g68620	At1g66940			At4g17615
		At3g55970	At3g49620			At4g16780	At5g52780			At3g27170		At2g32680	At1g05700	At2g22470	At4g19170			At1g33970
		At2g39510	At1g50050			At1g78240	At3g62750			At5g42900		At3g22830	At5g02890	At5g67480	At5g61590			At5g54170
		At2g46680	At1g14550			At3g48360	At2g19990			At4g01080		At2g18550	At1g64640	At1g18870	At1g78370			At1g17420
		At3g52180	At4g10540			At2g22860	At4g18930			At1g09950		At2g34180	At1g44050	At5g15190	At1g67480			At1g28370
		At4g19390	At2g35980			At5g05220	At5g27280			At3g45140		At1g69490	At4g04840	At4g33550	At2g26820			At4g21940
		At1g15330	At5g66815			At5g11110	At2g01680			At1g05680		At4g27410	At5g15350	At2g40080	At4g38420			At5g63130
		At1g10970	At1g20380			At5g42900	At3g25790			At3g16450		At5g66400	At4g03210	At3g17520	At1g61840			At1g27730
		At3g16120	At5g53450			At1g33610	At1g51680			At3g56275		At3g13784	At5g63180	At1g72770	At5g03350			At3g52400
		At5g39890	At1g65500			At1g09950	At3g19850			At3g47340		At4g36740	At4g38860	At2g35300	At1g31920			At2g20340
		At2g40300	At3g21890			At5g20830	At2g14560			At5g42650		At1g09500	At3g47340	At1g16850	At3g01260			At1g74440
		At3g08040	At3g62280			At3g47340	At4g14540			At5g01300		At5g01520	At1g22690	At2g17040	At5g65730			At1g56300
		At2g40880	At1g49000			At4g15910	At5g65640			At5g37990		At1g51090	At4g28650	At1g15010	At1g12110			At1g74930
		At5g14780	At2g25680			At3g29670	At5g02230			At2g33380		At3g49620	At1g53520	At4g02380	At3g20370			At3g48520
		At3g47480	At1g22330			At1g61800	At3g02910			At1g10560		At3g29970	At1g18250	At1g24600	At1g01390			At1g33760
		At2g34930	At5g54370			At3g49160	At1g33240			At5g06870		At2g21820	At2g40610	At5g20230	At2g19990			At5g54300
		At5g41080	At4g11340			At1g07135	At2g17850			At5g55450		At1g77450	At5g41280	At2g36780	At1g22530			At1g61120
		At4g15210	At2g37810			At5g47230	At5g02160			At1g31550		At3g14280	At3g13470	At3g50930	At2g05160			At1g17380
		At5g22300	At4g00680			At1g32900	At1g05000			At3g22830		At5g50260	At4g34760	At2g25735	At3g01290			At4g30280
		At3g20660	At3g54770			At2g33830	At2g18050			At2g37430		At2g26690	At5g45480	At3g44260	At4g27030			At3g56710
		At5g42900	At2g30770			At5g46710	At2g01530			At4g37410		At2g37870	At1g11545	At5g13200	At2g43520			At1g09950
		At5g13220	At2g18980			At3g22830	At5g67430			At5g57550		At4g17030	At2g30770	At4g33905	At4g30270			At4g27654
		At2g11810	At1g34510			At2g37430	At1g62560			At3g28270		At1g05100	At3g11370	At4g09500	At1g30840
		At1g67600	At2g25440			At3g59080	At3g21680			At4g21440		At1g01520	At1g29270	At3g19580	At1g21440
		At1g67810	At2g02950			At5g10695	At3g45860			At4g25470		At5g28520	At2g04790	At5g11110	At3g02910
		At5g06900	At3g56230			At5g62920	At5g28020			At5g63450		At2g39030	At1g23205	At5g42900	At1g73830
		At4g01390	At5g62330			At5g41590	At2g41310			At5g03210		At1g52560	At2g01900	At1g09950	At2g17850
		At3g02870	At1g63550			At5g10750	At1g07350			At5g03350		At5g64120	At2g23630	At1g05680	At2g19970
		At1g76430	At3g56980			At4g15130	At4g14130			At5g19110		At4g28040	At5g19120	At1g61890	At1g73330
		At4g17030	At4g02330			At4g02380	At4g00670			At5g52310		At1g05340	At2g47560	At3g56275	At4g32570
		At1g69490	At3g53770			At5g52310	At1g76110			At2g31945		At2g22240	At4g26530	At2g29350	At2g18050
		At3g19680	At2g43000			At1g30370	At3g13750			At2g07783		At1g78070	At4g16980	At4g25810	At1g21830
		At1g30500	At3g11340			At2g22080	At3g30720			At3g26460		At4g02380	At2g02950	At5g19875	At3g54600
		At4g24040	At1g53640			At4g24960	At1g78020			At4g24960		At5g52310	At1g47840	At3g60120	At4g35770
		At1g51420	At1g12845			At1g27730	At2g21210			At1g27730		At2g37770	At1g19670	At5g01300	At5g42180
		At1g56600	At2g17080			At4g36500	At4g15390			At5g09440		At3g13672	At2g33330	At2g43570	At1g19050
		At5g45670	At3g07010			At3g12320	At5g01015			At2g20340		At3g57010	At5g51550	At1g61800	At4g14130
		At3g19970	At3g47640			At3g50970	At4g12980			At5g17850		At2g31945	At1g74670	At2g33380	At2g32290
		At3g05630	At1g08500			At5g17350	At3g50500			At3g47800		At4g31830	At1g74770	At1g10560	At4g32980
		At3g52820	At5g04950			At5g40010	At5g46690			At3g26210		At1g53540	At1g71880	At3g22830	At5g05440
		At5g11210	At3g18450			At5g40390	At5g16030			At3g15950		At3g51895	At1g50460	At2g37430	At5g47500
		At4g10270	At1g74770			At1g67470	At3g06740			At3g50970		At5g04380	At3g44450	At1g74870	At3g13750
		At5g52640	At4g11170			At4g14630	At2g42690			At5g23660		At5g13170	At4g11290	At4g21440	At5g02760
		At2g03760	At1g30700			At4g15430	At1g70820			At4g22610		At5g05390	At2g03090	At3g13784	At5g63780
		At3g02980	At2g29220			At1g74450	At3g43190			At2g15970		At4g24960	At3g55630	At5g63450	At1g78020
		At5g50260	At2g01890			At1g73480	At4g26850			At1g69260		At3g60140	At5g44020	At5g03210	At2g21210
		At4g23000	At1g20070			At5g39660	At3g29410			At1g07985		At5g48540	At1g52190	At2g22240	At1g07090
		At4g30290	At3g29110			At2g29450	At3g10120			At4g12490		At1g62570	At2g30600	At5g19110	At4g15390
		At1g35260				At1g13260	At2g19570			At2g29450		At2g18690	At2g35960	At5g52310	At5g44400
		At1g03020				At5g04250	At1g35710			At3g26830		At1g18100	At2g06850	At1g30370	At5g01015
		At3g16360				At1g20030	At4g09020			At5g04250		At3g57540	At1g69530	At2g31945	At3g12610
		At1g73010				At1g76790	At4g36540			At3g63060		At1g65500	At2g22980	At4g24960	At1g18370
		At1g05000				At3g20340	At2g31790			At2g32990		At5g37670	At5g14120	At1g71000	At2g40475
		At5g06760				At3g54500	At3g27220			At1g76790		At3g26210	At1g50090	At4g11170	At5g39860
		At2g41730				At1g07150	At3g58990			At4g30460			At3g25190	At2g38530	At5g18030
		At5g59820				At1g64890	At1g12240			At1g22810			At4g17340	At3g50970	At1g07450
		At5g64120				At1g18740	At2g16060			At1g19610			At1g64780	At3g55630	At4g12980
		At3g06490				At1g46768	At3g60290			At2g43530			At4g17460	At3g62590	At3g17640
		At1g05340				At3g02840	At1g73870			At3g02840			At3g62760	At3g25250	At5g17300
		At1g09350				At4g23750	At3g43670			At1g19180			At2g37130	At5g14730	At4g02270
		At3g60420				At1g19180	At4g27440			At5g24080			At2g43100	At1g69260	At3g43190
		At1g32970				At1g12610	At3g48360			At1g09350			At1g72430	At1g73480	At1g48750
		At2g23290				At1g09350	At1g31820			At3g15670			At5g56850	At2g04070	At1g18970
		At5g18560				At4g39070	At4g37240			At5g24420			At3g16250	At5g04250	At3g58120
		At1g08650				At3g47500	At5g66880			At3g57020			At5g45670	At3g63060	At4g33220
		At5g57560				At2g32190	At5g58770			At4g24000			At1g31320	At5g24640	At3g24020
		At5g47740				At2g02120	At4g38860			At2g07674			At5g24420	At3g20340	At4g36540
		At1g56060				At3g10930	At2g36090			At4g14090			At5g54380	At5g58680	At4g12730
		At5g17340				At1g02660	At3g22231			At1g45145			At1g31690	At5g43650	At2g15020
		At5g40690				At1g21910	At3g47340			At1g68500			At2g32100	At4g04490	At4g03070
		At5g06720				At5g52680	At3g52360			At2g43620			At4g21870	At1g22810	At5g36910
		At4g13250				At5g27420	At5g19970			At1g47400			At5g18060	At4g39210	At4g37800
		At3g60140				At1g68500	At4g14980			At1g72140			At4g12030	At3g15670	At4g13580
		At2g45130				At2g40140	At5g60890			At4g16590			At3g51350	At3g02840	At1g29450
		At1g31120				At2g43620	At2g40610			At1g02400			At5g67400	At1g19180	At4g38840
		At4g31240				At5g52760	At3g19800			At2g05380			At1g47400	At1g12610	At4g22490
		At3g10150				At3g02150	At4g36220			At3g14990			At3g52720	At1g51140	At2g28780
		At3g12700				At2g31010	At1g33055			At5g48010			At2g30010	At4g17550	At3g59370
		At5g60270				At2g22590	At4g34760			At5g39520			At3g13760	At4g24000	At4g34610
		At3g02040				At1g02400	At4g25780			At3g12580			At4g19430	At1g21850	At1g72970
		At4g36430				At3g11020	At2g15050			At2g07708			At2g39700	At1g20450	At3g10150
		At3g29970				At1g21670	At3g52070			At1g66100			At5g12050	At5g27420	At3g48360
		At1g20860				At1g53035	At4g10270			At3g51450			At5g59090	At5g43620	At1g05700
		At5g01220				At1g77120	At2g32150			At1g30530			At5g17820	At1g71530	At5g02890
		At2g46860				At1g14780	At5g39410			At1g61255			At1g29510	At5g59820	At2g40330
		At1g05680				At1g22770	At3g28270			At4g02360			At2g28950	At3g23240	At4g37240
						At5g67080	At2g04790			At4g13180			At3g29780	At1g47400	At1g44050
						At1g48100	At1g23205			At4g19720			At5g54040	At5g52760	At4g04840
						At1g69890	At5g54190			At3g28540			At1g10640	At2g18190	At5g15350
						At3g60420	At4g30690			At1g11210			At3g23730	At1g72060	At4g03210
						At2g38470	At2g44130			At4g27860			At1g55330	At2g35060	At5g63180
						At4g06746	At1g15260			At5g17220			At5g56320	At1g02400	At5g61440
						At1g10770	At1g33750			At2g41190			At5g50200	At1g07985	At4g38860
						At5g42380	At5g67150			At3g11480			At4g18630	At3g11020	At3g22231
						At4g31800	At5g19120			At1g70700			At5g20630	At1g77120	At3g19710
						At2g46830	At2g47560			At5g44050			At5g57780	At5g39520	At3g47340
						At1g11210	At3g20015			At4g28140			At5g57785	At3g12580	At1g22690
						At1g17665	At4g28270			At4g05100			At2g18300	At3g03170	At2g26440
						At1g69570	At5g58570			At2g34600			At2g43140	At5g67080	At4g02850
						At4g14690	At1g33970			At4g35770			At1g29460	At5g28510	At2g40610
						At2g41190	At2g21560			At1g19960			At3g54260	At1g48100	At2g40670
						At3g62720	At5g48110			At2g41100			At1g76110	At1g69890	At4g22010
						At5g15840	At2g33480			At2g26530			At5g40590	At3g18710	At5g41280
						At1g76590	At1g55360			At4g36670			At5g55620	At4g02280	At1g12090
						At3g55980	At1g74670			At5g59220			At1g56430	At1g08630	At4g13770
						At4g28140	At2g06925			At5g45630			At4g19030	At2g38470	At5g45820
						At5g07920	At5g04950			At3g16460			At4g01080	At5g43840	At3g49160
						At1g26790	At1g20640			At1g31710			At2g21650	At4g02360	At3g15630
						At5g48400	At4g01330			At5g06760			At5g65390	At5g42380	At3g61750
						At3g16860	At2g19780			At1g52000			At4g26010	At5g22290	At2g01950
						At5g06980	At5g10210			At5g38120			At5g11420	At1g58270	At3g04210
						At5g45630	At1g80850			At5g17860			At2g47140	At1g11210	At2g33830
						At5g65300	At3g63210			At4g39950			At3g27950	At4g24380	At1g10400
						At1g35210	At5g23660			At1g16850			At1g22330	At4g09600	At1g11545
						At4g38400	At4g12400			At1g71000			At3g01440	At2g41190	At4g10270
						At5g06760	At1g12200			At4g15610			At3g56980	At3g21890	At1g51830
						At5g51190	At3g54600			At1g19640			At2g34510	At4g28140	At1g68780
						At5g64660	At2g01170			At3g49620			At3g05900	At1g10070	At5g36120
						At4g25470	At3g24500			At2g21490			At2g40480	At5g05220	At1g71030
						At1g66700	At4g10500			At3g51810			At4g30170	At2g34600	At5g44680
						At1g71000	At3g24460			At1g32640			At5g52710	At3g01830	At1g23205
						At4g30350	At4g19160			At1g05340				At2g26530	At4g10120
						At5g62520	At4g22200			At1g52565				At3g11410	At5g19120
						At1g73810	At2g03550			At1g78070				At2g46680	At2g47560
						At1g73540	At1g69530			At1g64200				At5g43380	At3g20015
						At3g13310	At2g22980			At2g42540				At5g59220	At5g58570
						At1g20450	At3g28050			At3g13790				At1g35210	At4g00680
						At5g59820	At4g39510			At4g27657				At5g53120	At1g18980
						At1g10410	At1g32690			At1g17170				At1g64110	At2g02950
						At1g66090	At2g14170							At5g06760	At4g19690
						At3g28340	At2g44380							At4g25470	At3g15310
						At1g10550	At2g26400							At2g36640	At2g33330
						At1g64160	At1g64670							At5g66400	At3g49940
						At5g57560	At5g53200							At4g28460	At1g63710
						At1g27200	At4g16447							At5g52400	At1g11260
						At2g42540	At2g37130							At3g49620	At1g74670
						At1g56300	At1g23030							At5g04380	At5g04950
						At1g33760	At5g57180							At5g17460	At1g74770
						At2g01890	At2g43530							At3g51810	At5g10580
						At4g27652	At3g10020							At5g28520	At1g69780
						At1g25550	At1g72430							At1g52560	At2g19780
						At4g27657	At3g02020							At1g05340	At1g68840
							At5g56850							At1g78070	At3g58990
							At3g10525							At2g26150	At3g01190
							At1g31320							At3g57010	At5g44020
							At5g49740							At2g42540	At5g65390
							At5g24030							At1g56650	At1g52190
							At1g31690							At4g27657	At2g30600
							At1g73220								At1g80240
							At5g44410								At4g31840
							At1g80180								At2g06850
							At4g30993								At1g69530
							At2g01420								At2g22980
							At5g54250								At2g46340
							At1g47400								At5g14120
							At4g22570								At1g50090
							At2g15890								At4g39510
							At1g80340								At2g16660
							At2g35380								At1g15260
							At3g52720								At3g25190
							At4g26670								At4g17340
							At3g13760								At5g64100
							At4g19430								At2g26400
							At2g28250								At3g44450
							At1g47960								At3g62040
							At3g26580								At2g25060
							At1g27210								At2g37130
							At1g19960								At1g23030
							At4g15380								At2g43100
							At5g48010								At1g54010
							At1g64200								At1g72430
							At2g39700								At3g02380
							At2g34490								At5g03170
							At4g31320								At2g42110
							At5g47990								At5g45670
							At2g28950								At1g31320
							At2g24150								At1g78000
							At5g02810								At5g24420
							At2g45590								At1g06360
							At3g26510								At3g27950
							At3g16910								At5g54380
							At4g18630								At4g38850
							At2g45340								At4g21870
							At4g01460								At4g32460
							At4g03060								At5g18060
							At5g57780								At4g12030
							At5g57785								At5g67400
							At1g15290								At5g59780
							At1g29460								At5g66520
							At4g35770								At2g15890
							At2g32290								At3g10840
							At4g15440								At3g52720
							At1g09090								At5g07440
							At1g16410								At2g30010
							At1g01120								At3g13760
							At5g18140								At3g15354
							At1g52000								At4g19430
							At4g39950								At2g36100
							At5g22430								At5g23210
							At3g26740								At5g33370
							At1g65860								At3g05730
							At5g07580								At5g12050
							At1g64590								At2g34490
							At4g30450								At1g66100
							At5g13730								At5g17820
							At5g53830								At1g70230
							At5g59130								At4g39770
							At4g32340								At1g29510
							At3g46130								At1g52820
							At1g32640								At2g46330
							At2g20870								At1g51840
							At3g18080								At3g29780
							At3g56980								At1g80440
							At3g15570								At5g54040
							At3g45140								At1g10640
							At3g26290								At3g23730
							At3g18750								At3g15450
							At1g70990								At1g78320
							At5g21100								At1g70090
															At5g22920
															At1g77330
															At5g24210
															At1g45201
															At4g03060
															At5g57780
															At3g49780
															At2g18300
															At2g43140
															At1g49750
															At1g29460
															At3g54260
															At3g52500
															At3g45860
															At1g76110
															At2g41100
															At2g04570
															At2g39510
															At4g36670
															At1g16410
															At5g54610
															At4g19030
															At5g51750
															At1g65860
															At4g01080
															At1g14210
															At2g21650
															At4g30450
															At4g26010
															At4g34770
															At4g35270
															At1g72360
															At1g50055
															At5g59130
															At4g32340
															At1g22330
															At1g64360
															At2g20870
															At3g01440
															At5g57560
															At2g17230
															At2g40480
															At2g21050
															At2g26710
															At2g31070
															At4g30170
															At5g21100

## Sheet: Descriptions and references
Treatment/condition	Reference	Year	Data_origin	Samples	Media	Developement stage	Treatment	Duration	Array_type
N	Bi et al.	2007	NASCArray 408	Shoot	liquid culture	3-week-old	mild N starvation (1mM) against normal N (3mM)	three weeks	ATH1
	Bi et al.	2007	NASCArray 408	Shoot	liquid culture	3-week-old	severe N starvation (0.3mM) against normal N (3mM)	three weeks	ATH1
	Rubin et al.	2009	GEO GSE18818	Seedlings	liquid culture	16-day-old	N starvation (no N) against normal N (4 mM)	2 days	ATH1
P	Woo et al	2012	GEO GSE 34004	Leaves	liquid culture	30-day-old	minimum Pi against normal Pi	20 days in liquid culture+treatement 10 days	ATH1
	Woo et al.	2012	GEO GSE 34004	Roots	liquid culture	30-day-old	minimum Pi against normal Pi	20 days in liquid culture+treatement 10 days	ATH1
	LIn et al.	2011	GEO GSE25171	Roots	liquid culture	30-day-old	minimum Pi against normal Pi	6 hr	ATH1
	Lin et al.	2011	GEO GSE25171	Roots	liquid culture	30-day-old	minimum Pi against normal Pi	24 hr	ATH1
K	Armengaud et al.	2004	Table S1-R	Shoot	agar plate	2-week-old	minimum K against normal K	two weeks	Arabidopsis Genome Oligo Set version 1.0.
	Armengaud et al.	2004	Table S1-R	Root	agar plate	2-week-old	minimum K against normal K	two weeks	Arabidopsis Genome Oligo Set version 1.0.
	GEO GSE6825	2007	GEO GSE6825	Shoot	agar plate	2-week-old	minimum K against normal K	one week	ATH1
	GEO GSE6825	2007	GEO GSE6825	Root	agar plate	2-week-old	minimum K against normal K	one week	ATH1
Cold	Matsui et al.	2008	Table S2-2 and S2-3	Whole plant	agar plate	2-week-old	untreated against 4°C	2 hr	ATH1
	Matsui et al.	2008	Table S2-2 and S2-3	Whole plant	agar plate	2-week-old	untreated against 4°C	10 hr	ATH1
	NASCArray 138		NASCArray 138	Root	MS-liquid-media	16-day-old	untreated against cold (4°C)	12 hr	ATH1
	NASCArray 138		NASCArray 138	Root	MS-liquid-media	16-day-old	untreated against cold (4°C)	24 hr	ATH1
	NASCArray 138		NASCArray 138	Leaf	MS-liquid-media	16-day-old	untreated against cold (4°C)	3 hr	ATH1
	NASCArray 138		NASCArray 138	Leaf	MS-liquid-media	16-day-old	untreated against cold (4°C)	12 hr	ATH1
	NASCArray 138		NASCArray 138	Leaf	MS-liquid-media	16-day-old	untreated against cold (4°C)	24 hr	ATH1
Heat	NASCArray 146		NASCArray 146	Root	MS-liquid-media	16-day-old	untreated against heat (38°C)	3 hr	ATH1
	NASCArray 146		NASCArray 146	Leaf	MS-liquid-media	16-day-old	untreated against heat (38°C)	3 hr	ATH1
	Matsui et al.	2008	Table S2-2 and S2-3	Whole plant	agar plate	2-week-old	untreated against drought	2 hr	ATH1
	Matsui et al.	2008	Table S2-2 and S2-3	Whole plant	agar plate	2-week-old	untreated against drought	10 hr	ATH1
	NASCArray 141		NASCArray 141	Root	MS-liquid-media	16-day-old	untreated against drought (air-dried 15 min then return to medium)	3 hr	ATH1
	NASCArray 141		NASCArray 141	Leaf	MS-liquid-media	16-day-old	untreated against drought (air-dried 15 min then return to medium)	3 hr	ATH1
	NASCArray 141		NASCArray 141	Leaf	MS-liquid-media	16-day-old	untreated against drought (air-dried 15 min then return to medium)	12 hr	ATH1
	NASCArray 141		NASCArray 141	Leaf	MS-liquid-media	16-day-old	untreated against drought (air-dried 15 min then return to medium)	24 hr	ATH1
Osmotic	NASCArray 139		NASCArray 139	Root	MS-liquid-media	16-day-old	untreated against osmotic (300 mM Mannitol)	3 hr	ATH1
	NASCArray 139		NASCArray 139	Root	MS-liquid-media	16-day-old	untreated against osmotic (300 mM Mannitol)	12 hr	ATH1
	NASCArray 139		NASCArray 139	Root	MS-liquid-media	16-day-old	untreated against osmotic (300 mM Mannitol)	24 hr	ATH1
	NASCArray 139		NASCArray 139	Leaf	MS-liquid-media	16-day-old	untreated against osmotic (300 mM Mannitol)	3 hr	ATH1
	NASCArray 139		NASCArray 139	Leaf	MS-liquid-media	16-day-old	untreated against osmotic (300 mM Mannitol)	12 hr	ATH1
	NASCArray 139		NASCArray 139	Leaf	MS-liquid-media	16-day-old	untreated against osmotic (300 mM Mannitol)	24 hr	ATH1
Salt	Matsui et al.	2008	Table S2-2 and S2-3	Whole plant	agar plate	2-week-old	untreated against 250 mM NaCl	2 hr	ATH1
	Matsui et al.	2008	Table S2-2 and S2-3	Whole plant	agar plate	2-week-old	untreated against 250 mM NaCl	10 hr	ATH1
	NASCArray 140		NASCArray 140	Root	MS-liquid-media	16-day-old	untreated against salt (150 mM)	3 hr	ATH1
	NASCArray 140		NASCArray 140	Root	MS-liquid-media	16-day-old	untreated against salt (150 mM)	24 hr	ATH1
	NASCArray 140		NASCArray 140	Leaf	MS-liquid-media	16-day-old	untreated against salt (150 mM)	3 hr	ATH1
	NASCArray 140		NASCArray 140	Leaf	MS-liquid-media	16-day-old	untreated against salt (150 mM)	12 hr	ATH1
	NASCArray 140		NASCArray 140	Leaf	MS-liquid-media	16-day-old	untreated against salt (150 mM)	24 hr	ATH1
Low R/FR	Carabelli et al.	2007	Table S4	Whole plant	agar plate	very young seedling	low R/FR against high R/FR	8 days	ATH1
	Hornitschek et al.	2012	Suppl. data	Whole plant	agar plate	14-day-old seedlings	low R/FR against high R/FR	2 hr	ATH1
Pseudomonas syringae	GEO GSE40922	2012	GEO GSE40922	Leaves	soil	22-day-old	untreated against P. syringae-inoculated plants	16 hr	Agilent Arabidopsis 3 Oligo Microarray 4x44K
	Wang et al.	2008	Table S2	Leaf	soil	4- to 5-week-old	untreated against P. syringae-inoculated plants	24 hr	ATH1
Botrytis cinerea	Ferrari et al.	2007	Table S1	Leaf	soil	4-week-old	untreated against B. cinerea-inoculated plants	48 hr	ATH1
Spodoptera littoralis	Bodenhausen, Schweizer and Reymond	2007	unpublished	Leaf	soil	5-week-old	untreated against S. littoralis-challenged plants	5 hr	CATMA
	Bodenhausen, Schweizer and Reymond	2007	unpublished	Leaf	soil	5-week-old	untreated against S. littoralis-challenged plants	8 d	CATMA
Wounding	Walley et al.	2007	Table S1	Leaf	soil	3-week-old	untreated against mechanical wounding	5 min	ATH1
	Morker and Roberts	2011	Table S1	Leaf	soil	4-week-old	untreated against wounding	1 hr	ATH1
	Yuan et al.	2007	ArrayExpress E-ATMX-9	Leaf	soil	5-week-old	untreated against mechanical wounding	1 hr	CATMA
References
Armengaud P. Breitling R, Amtmann A. 2004. The potassium-dependent transcriptome of Arabidopsis reveals a prominent role of jasmonic acid in nutrient signaling. Plant Physiology 136, 2556-2576
ArrayExpress arrays http://www.ebi.ac.uk/arrayexpress/
Bi YM, Wang RL, Zhu T, Rothstein SJ. 2007. Global transcription profiling reveals differential responses to chronic nitrogen stress and putative nitrogen regulatory components in Arabidopsis. BMC Genomics 8, 281
Carabelli M, Possenti M, Sessa G, Ciolfi A, Sassi M, Morelli G, Ruberti I. 2007. Canopy shade causes a rapid and transient arrest in leaf development through auxin-induced cytokinin oxidase activity. Genes Dev 21, 1863-1868.
Ferrari S, Galletti R, Denoux C, De Lorenzo G, Ausubel FM, Dewdney J. 2007. Resistance to Botrytis cinerea induced in Arabidopsis by elicitors is independent of salicylic acid, ethylene, or jasmonate signaling but requires PHYTOALEXIN DEFICIENT3. Plant Physiol 144, 367-379.
GEO Arrays http://www.ncbi.nlm.nih.gov
Gierth M, Maser P, Schroeder JI. 2005. The potassium transporter AtHAK5 functions in K(+) deprivation-induced high-affinity K(+) uptake and AKT1 K(+) channel contribution to K(+) uptake kinetics in Arabidopsis roots. Plant Physiol 137, 1105-1114.
Hornitschek P, Kohnen MV, Lorrain S, Rougemont J, Ljung K, López-Vidriero I, Franco-Zorrilla JM, Solano R, Trevisan M, Pradervand S, Xenarios I, Fankhauser C. 2012. Phytochrome interacting factors 4 and 5 control seedling growth in changing light conditions by directly controlling auxin signaling. The Plant Journal, in press.
Lin WD, Liao YY, Yang TJW, Pan CY, Buckhout TJ, Schmidt W. 2011. Coexpression-based clustering of Arabidopsis root genes predicts functional modules in early phosphate deficiency signaling. Plant Physiology 155, 1383-1402.
Matsui A, Ishida J, Morosawa T, Mochizuki Y, Kaminuma E, Endo TA, Okamoto M, Nambara E, Nakajima M, Kawashima M, Satou M, Kim JM, Kobayashi N, Toyoda T, Shinozaki K, Seki M. 2008. Arabidopsis transcriptome analysis under drought, cold, high-salinity and ABA treatment conditions using a tiling array. Plant Cell Physiol 49, 1135-1149.
Morker KH, Roberts MR. 2011. Light exerts multiple levels of influence on the Arabidopsis wound response. Plant Cell Environ 34, 717-728.
NASCArrays http://affymetrix.arabidopsis.info
Rubin G, Tohge T, Matsuda F, Saito K et al. 2009. Members of the LBD family of transcription factors repress anthocyanin synthesis and affect additional nitrogen responses in Arabidopsis. Plant Cell 21, 3567-84.
Walley JW, Coughlan S, Hudson ME, Covington MF, Kaspi R, Banu G, Harmer SL, Dehesh K. 2007. Mechanical stress induces biotic and abiotic stress responses via a novel cis-element. PLoS Genet 3, 1800-1812.
Wang L, Mitra RM, Hasselmann KD, Sato M, Lenarz-Wyatt L, Cohen JD, Katagiri F, Glazebrook J. 2008. The genetic network controlling the Arabidopsis transcriptional response to Pseudomonas syringae pv. maculicola: roles of major regulators and the phytotoxin coronatine. Mol Plant Microbe Interact 21, 1408-1420.
Woo J, MacPherson CR, Liu J, Wang H, Kiba T, Hannah M, Wang XJ, Bajic VB, Chua NH. 2012. The response and recovery of the Arabidopsis thaliana transcriptome to phosphate starvation. BMC Plant Biology 12, 62.
Xuan Y, Stolz S, Chetelat A, Reymond P, Pagni M, Dubugnon L, Farmer EE 2007. A downstream mefiator in the growth repression limb of the jasmonate pathway. Plant Cell 19, 2470-2483.
